# Supplementary material for: Functional tissue units in the Human Reference Atlas
Source: Nat Commun. 2025 Feb 11;16:1526. doi: 10.1038/s41467-024-54591-6 (PMC11814273; doi:10.1038/s41467-024-54591-6)
Supplement: Supplementary file 3 — Supplemental Data 1 [file 41467_2024_54591_MOESM3_ESM.xlsx]

## Sheet: Worksheet
FTU	FTUID	Vessel	VesselID	PathStep	PathVessel	PathVesselID
alveolus of lung	UBERON:0002299	alveolar capillary		-8	right ventricle	UBERON:0002080
alveolus of lung	UBERON:0002299	alveolar capillary		-7	pulmonary trunk	UBERON:0002333
alveolus of lung	UBERON:0002299	alveolar capillary		-6	left pulmonary artery	UBERON:0001652
alveolus of lung	UBERON:0002299	alveolar capillary		-5	segmental pulmonary artery	FMA:8755
alveolus of lung	UBERON:0002299	alveolar capillary		-4	subsegmental pulmonary artery	FMA:9311
alveolus of lung	UBERON:0002299	alveolar capillary		-3	pulmonary arteriole	FMA:279896
alveolus of lung	UBERON:0002299	alveolar capillary		-2	intra-acinar arteriole
alveolus of lung	UBERON:0002299	alveolar capillary		-1	pre-alveolar capillary
alveolus of lung	UBERON:0002299	alveolar capillary		0	alveolar capillary
alveolus of lung	UBERON:0002299	alveolar capillary		1	post-alveolar capillary
alveolus of lung	UBERON:0002299	alveolar capillary		2	intra-acinar venule
alveolus of lung	UBERON:0002299	alveolar capillary		3	pulmonary venule
alveolus of lung	UBERON:0002299	alveolar capillary		4	subsegmental pulmonary vein	FMA:9413
alveolus of lung	UBERON:0002299	alveolar capillary		5	segmental pulmonary vein	FMA:9411
alveolus of lung	UBERON:0002299	alveolar capillary		6	pulmonary vein	UBERON:0002016
alveolus of lung	UBERON:0002299	alveolar capillary		7	left atrium	UBERON:0002079
bronchus submucosal gland	UBERON:8410043	bronchial capillary		-8	left ventricle	UBERON:0002084
bronchus submucosal gland	UBERON:8410043	bronchial capillary		-7	aorta	UBERON:0000947
bronchus submucosal gland	UBERON:8410043	bronchial capillary		-6	ascending aorta	UBERON:0001496
bronchus submucosal gland	UBERON:8410043	bronchial capillary		-5	aortic arch	UBERON:0001508
bronchus submucosal gland	UBERON:8410043	bronchial capillary		-4	descending aorta	UBERON:0001514
bronchus submucosal gland	UBERON:8410043	bronchial capillary		-3	descending thoracic aorta	UBERON:0002345
bronchus submucosal gland	UBERON:8410043	bronchial capillary		-2	bronchial artery	UBERON:0002040
bronchus submucosal gland	UBERON:8410043	bronchial capillary		-1	bronchial arteriole
bronchus submucosal gland	UBERON:8410043	bronchial capillary		0	bronchial capillary
bronchus submucosal gland	UBERON:8410043	bronchial capillary		1	bronchial venule
bronchus submucosal gland	UBERON:8410043	bronchial capillary		2	bronchial vein	UBERON:0001592
bronchus submucosal gland	UBERON:8410043	bronchial capillary		3	accessory hemiazygos vein	UBERON:0006665
bronchus submucosal gland	UBERON:8410043	bronchial capillary		4	azygos vein	UBERON:0001594
bronchus submucosal gland	UBERON:8410043	bronchial capillary		5	superior vena cava	UBERON:0001585
bronchus submucosal gland	UBERON:8410043	bronchial capillary		6	right atrium	UBERON:0002078
cortical collecting duct	UBERON:0004203	peritubular capillary	UBERON:0005272	-15	left ventricle	UBERON:0002084
cortical collecting duct	UBERON:0004203	peritubular capillary	UBERON:0005272	-14	aorta	UBERON:0000947
cortical collecting duct	UBERON:0004203	peritubular capillary	UBERON:0005272	-13	ascending aorta	UBERON:0001496
cortical collecting duct	UBERON:0004203	peritubular capillary	UBERON:0005272	-12	aortic arch	UBERON:0001508
cortical collecting duct	UBERON:0004203	peritubular capillary	UBERON:0005272	-11	descending aorta	UBERON:0001514
cortical collecting duct	UBERON:0004203	peritubular capillary	UBERON:0005272	-10	descending thoracic aorta	UBERON:0002345
cortical collecting duct	UBERON:0004203	peritubular capillary	UBERON:0005272	-9	abdominal aorta	UBERON:0001516
cortical collecting duct	UBERON:0004203	peritubular capillary	UBERON:0005272	-8	renal artery	UBERON:0001184
cortical collecting duct	UBERON:0004203	peritubular capillary	UBERON:0005272	-7	segmental renal artery	FMA:70494
cortical collecting duct	UBERON:0004203	peritubular capillary	UBERON:0005272	-6	interlobar renal artery	UBERON:0009885
cortical collecting duct	UBERON:0004203	peritubular capillary	UBERON:0005272	-5	arcuate renal artery	UBERON:0001552
cortical collecting duct	UBERON:0004203	peritubular capillary	UBERON:0005272	-4	interlobular renal artery	UBERON:0004723
cortical collecting duct	UBERON:0004203	peritubular capillary	UBERON:0005272	-3	renal afferent arteriole	UBERON:0004639
cortical collecting duct	UBERON:0004203	peritubular capillary	UBERON:0005272	-2	glomerular capillary	UBERON:0004212
cortical collecting duct	UBERON:0004203	peritubular capillary	UBERON:0005272	-1	renal efferent arteriole	UBERON:0004640
cortical collecting duct	UBERON:0004203	peritubular capillary	UBERON:0005272	0	peritubular capillary	UBERON:0005272
cortical collecting duct	UBERON:0004203	peritubular capillary	UBERON:0005272	1	stellate venule of kidney	FMA:321526
cortical collecting duct	UBERON:0004203	peritubular capillary	UBERON:0005272	2	interlobular renal vein	UBERON:0005168
cortical collecting duct	UBERON:0004203	peritubular capillary	UBERON:0005272	3	arcuate renal vein	UBERON:0004719
cortical collecting duct	UBERON:0004203	peritubular capillary	UBERON:0005272	4	interlobar renal vein	UBERON:0009887
cortical collecting duct	UBERON:0004203	peritubular capillary	UBERON:0005272	5	segmental renal vein
cortical collecting duct	UBERON:0004203	peritubular capillary	UBERON:0005272	6	renal vein	UBERON:0001140
cortical collecting duct	UBERON:0004203	peritubular capillary	UBERON:0005272	7	inferior vena cava	UBERON:0001072
cortical collecting duct	UBERON:0004203	peritubular capillary	UBERON:0005272	8	right atrium	UBERON:0002078
crypt of Lieberkuhn	UBERON:0001983	branch of mucous plexus of colon		-16	left ventricle	UBERON:0002084
crypt of Lieberkuhn	UBERON:0001983	branch of mucous plexus of colon		-15	aorta	UBERON:0000947
crypt of Lieberkuhn	UBERON:0001983	branch of mucous plexus of colon		-14	ascending aorta	UBERON:0001496
crypt of Lieberkuhn	UBERON:0001983	branch of mucous plexus of colon		-13	aortic arch	UBERON:0001508
crypt of Lieberkuhn	UBERON:0001983	branch of mucous plexus of colon		-12	descending aorta	UBERON:0001514
crypt of Lieberkuhn	UBERON:0001983	branch of mucous plexus of colon		-11	descending thoracic aorta	UBERON:0002345
crypt of Lieberkuhn	UBERON:0001983	branch of mucous plexus of colon		-10	abdominal aorta	UBERON:0001516
crypt of Lieberkuhn	UBERON:0001983	branch of mucous plexus of colon		-9	inferior mesenteric artery	UBERON:0001183
crypt of Lieberkuhn	UBERON:0001983	branch of mucous plexus of colon		-8	left colic artery	UBERON:8410022
crypt of Lieberkuhn	UBERON:0001983	branch of mucous plexus of colon		-7	ascending branch of left colic artery	FMA:14828
crypt of Lieberkuhn	UBERON:0001983	branch of mucous plexus of colon		-6	marginal artery of Drummond	FMA:14824
crypt of Lieberkuhn	UBERON:0001983	branch of mucous plexus of colon		-5	vasa recta of colon
crypt of Lieberkuhn	UBERON:0001983	branch of mucous plexus of colon		-4	long branch of vasa recta of colon
crypt of Lieberkuhn	UBERON:0001983	branch of mucous plexus of colon		-3	submucosal artery of colon
crypt of Lieberkuhn	UBERON:0001983	branch of mucous plexus of colon		-2	submucosal arteriole of colon
crypt of Lieberkuhn	UBERON:0001983	branch of mucous plexus of colon		-1	mucosal arteriole of colon
crypt of Lieberkuhn	UBERON:0001983	branch of mucous plexus of colon		0	branch of mucous plexus of colon
crypt of Lieberkuhn	UBERON:0001983	branch of mucous plexus of colon		1	mucosal venule of colon
crypt of Lieberkuhn	UBERON:0001983	branch of mucous plexus of colon		2	submucosal venule of colon
crypt of Lieberkuhn	UBERON:0001983	branch of mucous plexus of colon		3	submucosal vein of colon
crypt of Lieberkuhn	UBERON:0001983	branch of mucous plexus of colon		4	vena recta of large intestine
crypt of Lieberkuhn	UBERON:0001983	branch of mucous plexus of colon		5	ileocolic vein	UBERON:0001219
crypt of Lieberkuhn	UBERON:0001983	branch of mucous plexus of colon		6	superior mesenteric vein	UBERON:0001138
crypt of Lieberkuhn	UBERON:0001983	branch of mucous plexus of colon		7	hepatic portal vein	UBERON:0001639
crypt of Lieberkuhn	UBERON:0001983	branch of mucous plexus of colon		8	left hepatic portal vein	FMA:15415
crypt of Lieberkuhn	UBERON:0001983	branch of mucous plexus of colon		9	left lateral hepatic portal vein
crypt of Lieberkuhn	UBERON:0001983	branch of mucous plexus of colon		10	lateral inferior segmental hepatic portal vein	FMA:15432
crypt of Lieberkuhn	UBERON:0001983	branch of mucous plexus of colon		11	hepatic portal venule
crypt of Lieberkuhn	UBERON:0001983	branch of mucous plexus of colon		12	hepatic sinusoid	UBERON:0001281
crypt of Lieberkuhn	UBERON:0001983	branch of mucous plexus of colon		13	central vein of liver	UBERON:0006841
crypt of Lieberkuhn	UBERON:0001983	branch of mucous plexus of colon		14	segmental hepatic vein
crypt of Lieberkuhn	UBERON:0001983	branch of mucous plexus of colon		15	left hepatic vein	UBERON:0011955
crypt of Lieberkuhn	UBERON:0001983	branch of mucous plexus of colon		16	inferior vena cava	UBERON:0001072
crypt of Lieberkuhn	UBERON:0001983	branch of mucous plexus of colon		17	right atrium	UBERON:0002078
dermal papilla	UBERON:0000412	branch of subpapillary plexus		-11	left ventricle	UBERON:0002084
dermal papilla	UBERON:0000412	branch of subpapillary plexus		-10	aorta	UBERON:0000947
dermal papilla	UBERON:0000412	branch of subpapillary plexus		-9	ascending aorta	UBERON:0001496
dermal papilla	UBERON:0000412	branch of subpapillary plexus		-8	aortic arch	UBERON:0001508
dermal papilla	UBERON:0000412	branch of subpapillary plexus		-7	subclavian artery	UBERON:0001533
dermal papilla	UBERON:0000412	branch of subpapillary plexus		-6	axillary artery	UBERON:0001394
dermal papilla	UBERON:0000412	branch of subpapillary plexus		-5	brachial artery	UBERON:0001398
dermal papilla	UBERON:0000412	branch of subpapillary plexus		-4	ulnar artery	UBERON:0001406
dermal papilla	UBERON:0000412	branch of subpapillary plexus		-3	cutaneous branch of ulnar artery
dermal papilla	UBERON:0000412	branch of subpapillary plexus		-2	cutaneous arteriole
dermal papilla	UBERON:0000412	branch of subpapillary plexus		-1	subpapillary plexus	FMA:280962
dermal papilla	UBERON:0000412	branch of subpapillary plexus		0	branch of subpapillary plexus
dermal papilla	UBERON:0000412	branch of subpapillary plexus		1	cutaneous venule
dermal papilla	UBERON:0000412	branch of subpapillary plexus		2	cutaneous branch of ulnar vein
dermal papilla	UBERON:0000412	branch of subpapillary plexus		3	ulnar vein	FMA:22950
dermal papilla	UBERON:0000412	branch of subpapillary plexus		4	brachial vein	UBERON:0001413
dermal papilla	UBERON:0000412	branch of subpapillary plexus		5	axillary vein	UBERON:0000985
dermal papilla	UBERON:0000412	branch of subpapillary plexus		6	subclavian vein	UBERON:0001587
dermal papilla	UBERON:0000412	branch of subpapillary plexus		7	brachiocephalic vein	UBERON:0003711
dermal papilla	UBERON:0000412	branch of subpapillary plexus		8	superior vena cava	UBERON:0001585
dermal papilla	UBERON:0000412	branch of subpapillary plexus		9	right atrium	UBERON:0002078
descending limb of loop of Henle	UBERON:0001289	ascending vasa recta of kidney	UBERON:0009091	-17	left ventricle	UBERON:0002084
descending limb of loop of Henle	UBERON:0001289	ascending vasa recta of kidney	UBERON:0009091	-16	aorta	UBERON:0000947
descending limb of loop of Henle	UBERON:0001289	ascending vasa recta of kidney	UBERON:0009091	-15	ascending aorta	UBERON:0001496
descending limb of loop of Henle	UBERON:0001289	ascending vasa recta of kidney	UBERON:0009091	-14	aortic arch	UBERON:0001508
descending limb of loop of Henle	UBERON:0001289	ascending vasa recta of kidney	UBERON:0009091	-13	descending aorta	UBERON:0001514
descending limb of loop of Henle	UBERON:0001289	ascending vasa recta of kidney	UBERON:0009091	-12	descending thoracic aorta	UBERON:0002345
descending limb of loop of Henle	UBERON:0001289	ascending vasa recta of kidney	UBERON:0009091	-11	abdominal aorta	UBERON:0001516
descending limb of loop of Henle	UBERON:0001289	ascending vasa recta of kidney	UBERON:0009091	-10	renal artery	UBERON:0001184
descending limb of loop of Henle	UBERON:0001289	ascending vasa recta of kidney	UBERON:0009091	-9	segmental renal artery	FMA:70494
descending limb of loop of Henle	UBERON:0001289	ascending vasa recta of kidney	UBERON:0009091	-8	interlobar renal artery	UBERON:0009885
descending limb of loop of Henle	UBERON:0001289	ascending vasa recta of kidney	UBERON:0009091	-7	arcuate renal artery	UBERON:0001552
descending limb of loop of Henle	UBERON:0001289	ascending vasa recta of kidney	UBERON:0009091	-6	interlobular renal artery	UBERON:0004723
descending limb of loop of Henle	UBERON:0001289	ascending vasa recta of kidney	UBERON:0009091	-5	renal afferent arteriole	UBERON:0004639
descending limb of loop of Henle	UBERON:0001289	ascending vasa recta of kidney	UBERON:0009091	-4	glomerular capillary	UBERON:0004212
descending limb of loop of Henle	UBERON:0001289	ascending vasa recta of kidney	UBERON:0009091	-3	renal efferent arteriole	UBERON:0004640
descending limb of loop of Henle	UBERON:0001289	ascending vasa recta of kidney	UBERON:0009091	-2	descending vasa recta of kidney	UBERON:0009202
descending limb of loop of Henle	UBERON:0001289	ascending vasa recta of kidney	UBERON:0009091	-1	vasa recta of kidney	UBERON:0004726
descending limb of loop of Henle	UBERON:0001289	ascending vasa recta of kidney	UBERON:0009091	0	ascending vasa recta of kidney	UBERON:0009091
descending limb of loop of Henle	UBERON:0001289	ascending vasa recta of kidney	UBERON:0009091	1	straight venule of kidney	UBERON:0010181
descending limb of loop of Henle	UBERON:0001289	ascending vasa recta of kidney	UBERON:0009091	2	interlobular renal vein	UBERON:0005168
descending limb of loop of Henle	UBERON:0001289	ascending vasa recta of kidney	UBERON:0009091	3	arcuate renal vein	UBERON:0004719
descending limb of loop of Henle	UBERON:0001289	ascending vasa recta of kidney	UBERON:0009091	4	interlobar renal vein	UBERON:0009887
descending limb of loop of Henle	UBERON:0001289	ascending vasa recta of kidney	UBERON:0009091	5	segmental renal vein
descending limb of loop of Henle	UBERON:0001289	ascending vasa recta of kidney	UBERON:0009091	6	renal vein	UBERON:0001140
descending limb of loop of Henle	UBERON:0001289	ascending vasa recta of kidney	UBERON:0009091	7	inferior vena cava	UBERON:0001072
descending limb of loop of Henle	UBERON:0001289	ascending vasa recta of kidney	UBERON:0009091	8	right atrium	UBERON:0002078
epidermal ridge of digit	UBERON:0013487	branch of subpapillary plexus		-11	left ventricle	UBERON:0002084
epidermal ridge of digit	UBERON:0013487	branch of subpapillary plexus		-10	aorta	UBERON:0000947
epidermal ridge of digit	UBERON:0013487	branch of subpapillary plexus		-9	ascending aorta	UBERON:0001496
epidermal ridge of digit	UBERON:0013487	branch of subpapillary plexus		-8	aortic arch	UBERON:0001508
epidermal ridge of digit	UBERON:0013487	branch of subpapillary plexus		-7	subclavian artery	UBERON:0001533
epidermal ridge of digit	UBERON:0013487	branch of subpapillary plexus		-6	axillary artery	UBERON:0001394
epidermal ridge of digit	UBERON:0013487	branch of subpapillary plexus		-5	brachial artery	UBERON:0001398
epidermal ridge of digit	UBERON:0013487	branch of subpapillary plexus		-4	ulnar artery	UBERON:0001406
epidermal ridge of digit	UBERON:0013487	branch of subpapillary plexus		-3	cutaneous branch of ulnar artery
epidermal ridge of digit	UBERON:0013487	branch of subpapillary plexus		-2	cutaneous arteriole
epidermal ridge of digit	UBERON:0013487	branch of subpapillary plexus		-1	subpapillary plexus	FMA:280962
epidermal ridge of digit	UBERON:0013487	branch of subpapillary plexus		0	branch of subpapillary plexus
epidermal ridge of digit	UBERON:0013487	branch of subpapillary plexus		1	cutaneous venule
epidermal ridge of digit	UBERON:0013487	branch of subpapillary plexus		2	cutaneous branch of ulnar vein
epidermal ridge of digit	UBERON:0013487	branch of subpapillary plexus		3	ulnar vein	FMA:22950
epidermal ridge of digit	UBERON:0013487	branch of subpapillary plexus		4	brachial vein	UBERON:0001413
epidermal ridge of digit	UBERON:0013487	branch of subpapillary plexus		5	axillary vein	UBERON:0000985
epidermal ridge of digit	UBERON:0013487	branch of subpapillary plexus		6	subclavian vein	UBERON:0001587
epidermal ridge of digit	UBERON:0013487	branch of subpapillary plexus		7	brachiocephalic vein	UBERON:0003711
epidermal ridge of digit	UBERON:0013487	branch of subpapillary plexus		8	superior vena cava	UBERON:0001585
epidermal ridge of digit	UBERON:0013487	branch of subpapillary plexus		9	right atrium	UBERON:0002078
inner medullary collecting duct	UBERON:0004205	ascending vasa recta of kidney	UBERON:0009091	-17	left ventricle	UBERON:0002084
inner medullary collecting duct	UBERON:0004205	ascending vasa recta of kidney	UBERON:0009091	-16	aorta	UBERON:0000947
inner medullary collecting duct	UBERON:0004205	ascending vasa recta of kidney	UBERON:0009091	-15	ascending aorta	UBERON:0001496
inner medullary collecting duct	UBERON:0004205	ascending vasa recta of kidney	UBERON:0009091	-14	aortic arch	UBERON:0001508
inner medullary collecting duct	UBERON:0004205	ascending vasa recta of kidney	UBERON:0009091	-13	descending aorta	UBERON:0001514
inner medullary collecting duct	UBERON:0004205	ascending vasa recta of kidney	UBERON:0009091	-12	descending thoracic aorta	UBERON:0002345
inner medullary collecting duct	UBERON:0004205	ascending vasa recta of kidney	UBERON:0009091	-11	abdominal aorta	UBERON:0001516
inner medullary collecting duct	UBERON:0004205	ascending vasa recta of kidney	UBERON:0009091	-10	renal artery	UBERON:0001184
inner medullary collecting duct	UBERON:0004205	ascending vasa recta of kidney	UBERON:0009091	-9	segmental renal artery	FMA:70494
inner medullary collecting duct	UBERON:0004205	ascending vasa recta of kidney	UBERON:0009091	-8	interlobar renal artery	UBERON:0009885
inner medullary collecting duct	UBERON:0004205	ascending vasa recta of kidney	UBERON:0009091	-7	arcuate renal artery	UBERON:0001552
inner medullary collecting duct	UBERON:0004205	ascending vasa recta of kidney	UBERON:0009091	-6	interlobular renal artery	UBERON:0004723
inner medullary collecting duct	UBERON:0004205	ascending vasa recta of kidney	UBERON:0009091	-5	renal afferent arteriole	UBERON:0004639
inner medullary collecting duct	UBERON:0004205	ascending vasa recta of kidney	UBERON:0009091	-4	glomerular capillary	UBERON:0004212
inner medullary collecting duct	UBERON:0004205	ascending vasa recta of kidney	UBERON:0009091	-3	renal efferent arteriole	UBERON:0004640
inner medullary collecting duct	UBERON:0004205	ascending vasa recta of kidney	UBERON:0009091	-2	descending vasa recta of kidney	UBERON:0009202
inner medullary collecting duct	UBERON:0004205	ascending vasa recta of kidney	UBERON:0009091	-1	vasa recta of kidney	UBERON:0004726
inner medullary collecting duct	UBERON:0004205	ascending vasa recta of kidney	UBERON:0009091	0	ascending vasa recta of kidney	UBERON:0009091
inner medullary collecting duct	UBERON:0004205	ascending vasa recta of kidney	UBERON:0009091	1	straight venule of kidney	UBERON:0010181
inner medullary collecting duct	UBERON:0004205	ascending vasa recta of kidney	UBERON:0009091	2	interlobular renal vein	UBERON:0005168
inner medullary collecting duct	UBERON:0004205	ascending vasa recta of kidney	UBERON:0009091	3	arcuate renal vein	UBERON:0004719
inner medullary collecting duct	UBERON:0004205	ascending vasa recta of kidney	UBERON:0009091	4	interlobar renal vein	UBERON:0009887
inner medullary collecting duct	UBERON:0004205	ascending vasa recta of kidney	UBERON:0009091	5	segmental renal vein
inner medullary collecting duct	UBERON:0004205	ascending vasa recta of kidney	UBERON:0009091	6	renal vein	UBERON:0001140
inner medullary collecting duct	UBERON:0004205	ascending vasa recta of kidney	UBERON:0009091	7	inferior vena cava	UBERON:0001072
inner medullary collecting duct	UBERON:0004205	ascending vasa recta of kidney	UBERON:0009091	8	right atrium	UBERON:0002078
inner medullary collecting duct	UBERON:0004205	descending vasa recta of kidney	UBERON:0009202	-15	left ventricle	UBERON:0002084
inner medullary collecting duct	UBERON:0004205	descending vasa recta of kidney	UBERON:0009202	-14	aorta	UBERON:0000947
inner medullary collecting duct	UBERON:0004205	descending vasa recta of kidney	UBERON:0009202	-13	ascending aorta	UBERON:0001496
inner medullary collecting duct	UBERON:0004205	descending vasa recta of kidney	UBERON:0009202	-12	aortic arch	UBERON:0001508
inner medullary collecting duct	UBERON:0004205	descending vasa recta of kidney	UBERON:0009202	-11	descending aorta	UBERON:0001514
inner medullary collecting duct	UBERON:0004205	descending vasa recta of kidney	UBERON:0009202	-10	descending thoracic aorta	UBERON:0002345
inner medullary collecting duct	UBERON:0004205	descending vasa recta of kidney	UBERON:0009202	-9	abdominal aorta	UBERON:0001516
inner medullary collecting duct	UBERON:0004205	descending vasa recta of kidney	UBERON:0009202	-8	renal artery	UBERON:0001184
inner medullary collecting duct	UBERON:0004205	descending vasa recta of kidney	UBERON:0009202	-7	segmental renal artery	FMA:70494
inner medullary collecting duct	UBERON:0004205	descending vasa recta of kidney	UBERON:0009202	-6	interlobar renal artery	UBERON:0009885
inner medullary collecting duct	UBERON:0004205	descending vasa recta of kidney	UBERON:0009202	-5	arcuate renal artery	UBERON:0001552
inner medullary collecting duct	UBERON:0004205	descending vasa recta of kidney	UBERON:0009202	-4	interlobular renal artery	UBERON:0004723
inner medullary collecting duct	UBERON:0004205	descending vasa recta of kidney	UBERON:0009202	-3	renal afferent arteriole	UBERON:0004639
inner medullary collecting duct	UBERON:0004205	descending vasa recta of kidney	UBERON:0009202	-2	glomerular capillary	UBERON:0004212
inner medullary collecting duct	UBERON:0004205	descending vasa recta of kidney	UBERON:0009202	-1	renal efferent arteriole	UBERON:0004640
inner medullary collecting duct	UBERON:0004205	descending vasa recta of kidney	UBERON:0009202	0	descending vasa recta of kidney	UBERON:0009202
inner medullary collecting duct	UBERON:0004205	descending vasa recta of kidney	UBERON:0009202	1	vasa recta of kidney	UBERON:0004726
inner medullary collecting duct	UBERON:0004205	descending vasa recta of kidney	UBERON:0009202	2	ascending vasa recta of kidney	UBERON:0009091
inner medullary collecting duct	UBERON:0004205	descending vasa recta of kidney	UBERON:0009202	3	straight venule of kidney	UBERON:0010181
inner medullary collecting duct	UBERON:0004205	descending vasa recta of kidney	UBERON:0009202	4	interlobular renal vein	UBERON:0005168
inner medullary collecting duct	UBERON:0004205	descending vasa recta of kidney	UBERON:0009202	5	arcuate renal vein	UBERON:0004719
inner medullary collecting duct	UBERON:0004205	descending vasa recta of kidney	UBERON:0009202	6	interlobar renal vein	UBERON:0009887
inner medullary collecting duct	UBERON:0004205	descending vasa recta of kidney	UBERON:0009202	7	segmental renal vein
inner medullary collecting duct	UBERON:0004205	descending vasa recta of kidney	UBERON:0009202	8	renal vein	UBERON:0001140
inner medullary collecting duct	UBERON:0004205	descending vasa recta of kidney	UBERON:0009202	9	inferior vena cava	UBERON:0001072
inner medullary collecting duct	UBERON:0004205	descending vasa recta of kidney	UBERON:0009202	10	right atrium	UBERON:0002078
intercalated duct	UBERON:0014725	periductal capillary of intercalated duct of pancreas		-13	left ventricle	UBERON:0002084
intercalated duct	UBERON:0014725	periductal capillary of intercalated duct of pancreas		-12	aorta	UBERON:0000947
intercalated duct	UBERON:0014725	periductal capillary of intercalated duct of pancreas		-11	ascending aorta	UBERON:0001496
intercalated duct	UBERON:0014725	periductal capillary of intercalated duct of pancreas		-10	aortic arch	UBERON:0001508
intercalated duct	UBERON:0014725	periductal capillary of intercalated duct of pancreas		-9	descending aorta	UBERON:0001514
intercalated duct	UBERON:0014725	periductal capillary of intercalated duct of pancreas		-8	descending thoracic aorta	UBERON:0002345
intercalated duct	UBERON:0014725	periductal capillary of intercalated duct of pancreas		-7	abdominal aorta	UBERON:0001516
intercalated duct	UBERON:0014725	periductal capillary of intercalated duct of pancreas		-6	celiac artery	UBERON:0001640
intercalated duct	UBERON:0014725	periductal capillary of intercalated duct of pancreas		-5	splenic artery	UBERON:0001194
intercalated duct	UBERON:0014725	periductal capillary of intercalated duct of pancreas		-4	pancreatic artery	FMA:70471
intercalated duct	UBERON:0014725	periductal capillary of intercalated duct of pancreas		-3	interlobular artery of pancreas
intercalated duct	UBERON:0014725	periductal capillary of intercalated duct of pancreas		-2	lobular artery of pancreas
intercalated duct	UBERON:0014725	periductal capillary of intercalated duct of pancreas		-1	intralobular arteriole of pancreas
intercalated duct	UBERON:0014725	periductal capillary of intercalated duct of pancreas		0	periductal capillary of intercalated duct of pancreas
intercalated duct	UBERON:0014725	periductal capillary of intercalated duct of pancreas		1	intralobular venule of pancreas
intercalated duct	UBERON:0014725	periductal capillary of intercalated duct of pancreas		2	lobular vein of pancreas
intercalated duct	UBERON:0014725	periductal capillary of intercalated duct of pancreas		3	interlobular vein of pancreas
intercalated duct	UBERON:0014725	periductal capillary of intercalated duct of pancreas		4	pancreatic vein	FMA:70929
intercalated duct	UBERON:0014725	periductal capillary of intercalated duct of pancreas		5	splenic vein	UBERON:0003713
intercalated duct	UBERON:0014725	periductal capillary of intercalated duct of pancreas		6	hepatic portal vein	UBERON:0001639
intercalated duct	UBERON:0014725	periductal capillary of intercalated duct of pancreas		7	left hepatic portal vein	FMA:15415
intercalated duct	UBERON:0014725	periductal capillary of intercalated duct of pancreas		8	left lateral hepatic portal vein
intercalated duct	UBERON:0014725	periductal capillary of intercalated duct of pancreas		9	lateral inferior segmental hepatic portal vein	FMA:15432
intercalated duct	UBERON:0014725	periductal capillary of intercalated duct of pancreas		10	hepatic portal venule
intercalated duct	UBERON:0014725	periductal capillary of intercalated duct of pancreas		11	hepatic sinusoid	UBERON:0001281
intercalated duct	UBERON:0014725	periductal capillary of intercalated duct of pancreas		12	central vein of liver	UBERON:0006841
intercalated duct	UBERON:0014725	periductal capillary of intercalated duct of pancreas		13	segmental hepatic vein
intercalated duct	UBERON:0014725	periductal capillary of intercalated duct of pancreas		14	left hepatic vein	UBERON:0011955
intercalated duct	UBERON:0014725	periductal capillary of intercalated duct of pancreas		15	inferior vena cava	UBERON:0001072
intercalated duct	UBERON:0014725	periductal capillary of intercalated duct of pancreas		16	right atrium	UBERON:0002078
intestinal villus	UBERON:0001213	branch of mucous plexus of small intestine		-12	left ventricle	UBERON:0002084
intestinal villus	UBERON:0001213	branch of mucous plexus of small intestine		-11	aorta	UBERON:0000947
intestinal villus	UBERON:0001213	branch of mucous plexus of small intestine		-10	ascending aorta	UBERON:0001496
intestinal villus	UBERON:0001213	branch of mucous plexus of small intestine		-9	aortic arch	UBERON:0001508
intestinal villus	UBERON:0001213	branch of mucous plexus of small intestine		-8	descending aorta	UBERON:0001514
intestinal villus	UBERON:0001213	branch of mucous plexus of small intestine		-7	descending thoracic aorta	UBERON:0002345
intestinal villus	UBERON:0001213	branch of mucous plexus of small intestine		-6	abdominal aorta	UBERON:0001516
intestinal villus	UBERON:0001213	branch of mucous plexus of small intestine		-5	superior mesenteric artery	UBERON:0001182
intestinal villus	UBERON:0001213	branch of mucous plexus of small intestine		-4	jejunal branches	UBERON:0018255
intestinal villus	UBERON:0001213	branch of mucous plexus of small intestine		-3	jejunal arcade
intestinal villus	UBERON:0001213	branch of mucous plexus of small intestine		-2	vasa recta of jejunum
intestinal villus	UBERON:0001213	branch of mucous plexus of small intestine		-1	mucous plexus of small intestine	FMA:264945
intestinal villus	UBERON:0001213	branch of mucous plexus of small intestine		0	branch of mucous plexus of small intestine
intestinal villus	UBERON:0001213	branch of mucous plexus of small intestine		1	jejunal vein	UBERON:0001216
intestinal villus	UBERON:0001213	branch of mucous plexus of small intestine		2	superior mesenteric vein	UBERON:0001138
intestinal villus	UBERON:0001213	branch of mucous plexus of small intestine		3	hepatic portal vein	UBERON:0001639
intestinal villus	UBERON:0001213	branch of mucous plexus of small intestine		4	left hepatic portal vein	FMA:15415
intestinal villus	UBERON:0001213	branch of mucous plexus of small intestine		5	left lateral hepatic portal vein
intestinal villus	UBERON:0001213	branch of mucous plexus of small intestine		6	lateral inferior segmental hepatic portal vein	FMA:15432
intestinal villus	UBERON:0001213	branch of mucous plexus of small intestine		7	hepatic portal venule
intestinal villus	UBERON:0001213	branch of mucous plexus of small intestine		8	hepatic sinusoid	UBERON:0001281
intestinal villus	UBERON:0001213	branch of mucous plexus of small intestine		9	central vein of liver	UBERON:0006841
intestinal villus	UBERON:0001213	branch of mucous plexus of small intestine		10	segmental hepatic vein
intestinal villus	UBERON:0001213	branch of mucous plexus of small intestine		11	left hepatic vein	UBERON:0011955
intestinal villus	UBERON:0001213	branch of mucous plexus of small intestine		12	inferior vena cava	UBERON:0001072
intestinal villus	UBERON:0001213	branch of mucous plexus of small intestine		13	right atrium	UBERON:0002078
islet of Langerhans	UBERON:0000006	pancreatic islet capillary	fma280080	-14	left ventricle	UBERON:0002084
islet of Langerhans	UBERON:0000006	pancreatic islet capillary	fma280080	-13	aorta	UBERON:0000947
islet of Langerhans	UBERON:0000006	pancreatic islet capillary	fma280080	-12	ascending aorta	UBERON:0001496
islet of Langerhans	UBERON:0000006	pancreatic islet capillary	fma280080	-11	aortic arch	UBERON:0001508
islet of Langerhans	UBERON:0000006	pancreatic islet capillary	fma280080	-10	descending aorta	UBERON:0001514
islet of Langerhans	UBERON:0000006	pancreatic islet capillary	fma280080	-9	descending thoracic aorta	UBERON:0002345
islet of Langerhans	UBERON:0000006	pancreatic islet capillary	fma280080	-8	abdominal aorta	UBERON:0001516
islet of Langerhans	UBERON:0000006	pancreatic islet capillary	fma280080	-7	celiac artery	UBERON:0001640
islet of Langerhans	UBERON:0000006	pancreatic islet capillary	fma280080	-6	splenic artery	UBERON:0001194
islet of Langerhans	UBERON:0000006	pancreatic islet capillary	fma280080	-5	pancreatic artery	FMA:70471
islet of Langerhans	UBERON:0000006	pancreatic islet capillary	fma280080	-4	interlobular artery of pancreas
islet of Langerhans	UBERON:0000006	pancreatic islet capillary	fma280080	-3	lobular artery of pancreas
islet of Langerhans	UBERON:0000006	pancreatic islet capillary	fma280080	-2	intralobular arteriole of pancreas
islet of Langerhans	UBERON:0000006	pancreatic islet capillary	fma280080	-1	pancreatic islet afferent arteriole
islet of Langerhans	UBERON:0000006	pancreatic islet capillary	fma280080	0	pancreatic islet capillary	FMA:280080
islet of Langerhans	UBERON:0000006	pancreatic islet capillary	fma280080	1	intralobular venule of pancreas
islet of Langerhans	UBERON:0000006	pancreatic islet capillary	fma280080	2	lobular vein of pancreas
islet of Langerhans	UBERON:0000006	pancreatic islet capillary	fma280080	3	interlobular vein of pancreas
islet of Langerhans	UBERON:0000006	pancreatic islet capillary	fma280080	4	pancreatic vein	FMA:70929
islet of Langerhans	UBERON:0000006	pancreatic islet capillary	fma280080	5	splenic vein	UBERON:0003713
islet of Langerhans	UBERON:0000006	pancreatic islet capillary	fma280080	6	hepatic portal vein	UBERON:0001639
islet of Langerhans	UBERON:0000006	pancreatic islet capillary	fma280080	7	left hepatic portal vein	FMA:15415
islet of Langerhans	UBERON:0000006	pancreatic islet capillary	fma280080	8	left lateral hepatic portal vein
islet of Langerhans	UBERON:0000006	pancreatic islet capillary	fma280080	9	lateral inferior segmental hepatic portal vein	FMA:15432
islet of Langerhans	UBERON:0000006	pancreatic islet capillary	fma280080	10	hepatic portal venule
islet of Langerhans	UBERON:0000006	pancreatic islet capillary	fma280080	11	hepatic sinusoid	UBERON:0001281
islet of Langerhans	UBERON:0000006	pancreatic islet capillary	fma280080	12	central vein of liver	UBERON:0006841
islet of Langerhans	UBERON:0000006	pancreatic islet capillary	fma280080	13	segmental hepatic vein
islet of Langerhans	UBERON:0000006	pancreatic islet capillary	fma280080	14	left hepatic vein	UBERON:0011955
islet of Langerhans	UBERON:0000006	pancreatic islet capillary	fma280080	15	inferior vena cava	UBERON:0001072
islet of Langerhans	UBERON:0000006	pancreatic islet capillary	fma280080	16	right atrium	UBERON:0002078
liver lobule	UBERON:0004647	central vein of liver	UBERON:0006841	-14	left ventricle	UBERON:0002084
liver lobule	UBERON:0004647	central vein of liver	UBERON:0006841	-13	aorta	UBERON:0000947
liver lobule	UBERON:0004647	central vein of liver	UBERON:0006841	-12	ascending aorta	UBERON:0001496
liver lobule	UBERON:0004647	central vein of liver	UBERON:0006841	-11	aortic arch	UBERON:0001508
liver lobule	UBERON:0004647	central vein of liver	UBERON:0006841	-10	descending aorta	UBERON:0001514
liver lobule	UBERON:0004647	central vein of liver	UBERON:0006841	-9	descending thoracic aorta	UBERON:0002345
liver lobule	UBERON:0004647	central vein of liver	UBERON:0006841	-8	abdominal aorta	UBERON:0001516
liver lobule	UBERON:0004647	central vein of liver	UBERON:0006841	-7	celiac artery	UBERON:0001640
liver lobule	UBERON:0004647	central vein of liver	UBERON:0006841	-6	common hepatic artery	UBERON:0005436
liver lobule	UBERON:0004647	central vein of liver	UBERON:0006841	-5	proper hepatic artery	UBERON:0015480
liver lobule	UBERON:0004647	central vein of liver	UBERON:0006841	-4	left hepatic artery	UBERON:0015481
liver lobule	UBERON:0004647	central vein of liver	UBERON:0006841	-3	segmental hepatic artery
liver lobule	UBERON:0004647	central vein of liver	UBERON:0006841	-2	hepatic arteriole
liver lobule	UBERON:0004647	central vein of liver	UBERON:0006841	-1	hepatic sinusoid	UBERON:0001281
liver lobule	UBERON:0004647	central vein of liver	UBERON:0006841	0	central vein of liver	UBERON:0006841
liver lobule	UBERON:0004647	central vein of liver	UBERON:0006841	1	segmental hepatic vein
liver lobule	UBERON:0004647	central vein of liver	UBERON:0006841	2	left hepatic vein	UBERON:0011955
liver lobule	UBERON:0004647	central vein of liver	UBERON:0006841	3	inferior vena cava	UBERON:0001072
liver lobule	UBERON:0004647	central vein of liver	UBERON:0006841	4	right atrium	UBERON:0002078
liver lobule	UBERON:0004647	hepatic arteriole		-12	left ventricle	UBERON:0002084
liver lobule	UBERON:0004647	hepatic arteriole		-11	aorta	UBERON:0000947
liver lobule	UBERON:0004647	hepatic arteriole		-10	ascending aorta	UBERON:0001496
liver lobule	UBERON:0004647	hepatic arteriole		-9	aortic arch	UBERON:0001508
liver lobule	UBERON:0004647	hepatic arteriole		-8	descending aorta	UBERON:0001514
liver lobule	UBERON:0004647	hepatic arteriole		-7	descending thoracic aorta	UBERON:0002345
liver lobule	UBERON:0004647	hepatic arteriole		-6	abdominal aorta	UBERON:0001516
liver lobule	UBERON:0004647	hepatic arteriole		-5	celiac artery	UBERON:0001640
liver lobule	UBERON:0004647	hepatic arteriole		-4	common hepatic artery	UBERON:0005436
liver lobule	UBERON:0004647	hepatic arteriole		-3	proper hepatic artery	UBERON:0015480
liver lobule	UBERON:0004647	hepatic arteriole		-2	left hepatic artery	UBERON:0015481
liver lobule	UBERON:0004647	hepatic arteriole		-1	segmental hepatic artery
liver lobule	UBERON:0004647	hepatic arteriole		0	hepatic arteriole
liver lobule	UBERON:0004647	hepatic arteriole		1	hepatic sinusoid	UBERON:0001281
liver lobule	UBERON:0004647	hepatic arteriole		2	central vein of liver	UBERON:0006841
liver lobule	UBERON:0004647	hepatic arteriole		3	segmental hepatic vein
liver lobule	UBERON:0004647	hepatic arteriole		4	left hepatic vein	UBERON:0011955
liver lobule	UBERON:0004647	hepatic arteriole		5	inferior vena cava	UBERON:0001072
liver lobule	UBERON:0004647	hepatic arteriole		6	right atrium	UBERON:0002078
liver lobule	UBERON:0004647	hepatic portal venule		-24	left ventricle	UBERON:0002084
liver lobule	UBERON:0004647	hepatic portal venule		-23	aorta	UBERON:0000947
liver lobule	UBERON:0004647	hepatic portal venule		-22	ascending aorta	UBERON:0001496
liver lobule	UBERON:0004647	hepatic portal venule		-21	aortic arch	UBERON:0001508
liver lobule	UBERON:0004647	hepatic portal venule		-20	descending aorta	UBERON:0001514
liver lobule	UBERON:0004647	hepatic portal venule		-19	descending thoracic aorta	UBERON:0002345
liver lobule	UBERON:0004647	hepatic portal venule		-18	abdominal aorta	UBERON:0001516
liver lobule	UBERON:0004647	hepatic portal venule		-17	celiac artery	UBERON:0001640
liver lobule	UBERON:0004647	hepatic portal venule		-16	splenic artery	UBERON:0001194
liver lobule	UBERON:0004647	hepatic portal venule		-15	lobar artery of spleen
liver lobule	UBERON:0004647	hepatic portal venule		-14	segmental branch of lobar artery of spleen
liver lobule	UBERON:0004647	hepatic portal venule		-13	spleen trabecular artery	UBERON:0010399
liver lobule	UBERON:0004647	hepatic portal venule		-12	spleen central arteriole	UBERON:0010401
liver lobule	UBERON:0004647	hepatic portal venule		-11	non-penicillar arteriole of spleen
liver lobule	UBERON:0004647	hepatic portal venule		-10	sheathed capillary of spleen
liver lobule	UBERON:0004647	hepatic portal venule		-9	post-sheath open capillary of spleen
liver lobule	UBERON:0004647	hepatic portal venule		-8	splenic venous sinusoid	UBERON:0003910
liver lobule	UBERON:0004647	hepatic portal venule		-7	red pulp venule of spleen
liver lobule	UBERON:0004647	hepatic portal venule		-6	spleen trabecular vein	UBERON:0010400
liver lobule	UBERON:0004647	hepatic portal venule		-5	splenic vein	UBERON:0003713
liver lobule	UBERON:0004647	hepatic portal venule		-4	hepatic portal vein	UBERON:0001639
liver lobule	UBERON:0004647	hepatic portal venule		-3	left hepatic portal vein	FMA:15415
liver lobule	UBERON:0004647	hepatic portal venule		-2	left lateral hepatic portal vein
liver lobule	UBERON:0004647	hepatic portal venule		-1	lateral inferior segmental hepatic portal vein	FMA:15432
liver lobule	UBERON:0004647	hepatic portal venule		0	hepatic portal venule
liver lobule	UBERON:0004647	hepatic portal venule		1	hepatic sinusoid	UBERON:0001281
liver lobule	UBERON:0004647	hepatic portal venule		2	central vein of liver	UBERON:0006841
liver lobule	UBERON:0004647	hepatic portal venule		3	segmental hepatic vein
liver lobule	UBERON:0004647	hepatic portal venule		4	left hepatic vein	UBERON:0011955
liver lobule	UBERON:0004647	hepatic portal venule		5	inferior vena cava	UBERON:0001072
liver lobule	UBERON:0004647	hepatic portal venule		6	right atrium	UBERON:0002078
liver lobule	UBERON:0004647	hepatic sinusoid	UBERON:0001281	-13	left ventricle	UBERON:0002084
liver lobule	UBERON:0004647	hepatic sinusoid	UBERON:0001281	-12	aorta	UBERON:0000947
liver lobule	UBERON:0004647	hepatic sinusoid	UBERON:0001281	-11	ascending aorta	UBERON:0001496
liver lobule	UBERON:0004647	hepatic sinusoid	UBERON:0001281	-10	aortic arch	UBERON:0001508
liver lobule	UBERON:0004647	hepatic sinusoid	UBERON:0001281	-9	descending aorta	UBERON:0001514
liver lobule	UBERON:0004647	hepatic sinusoid	UBERON:0001281	-8	descending thoracic aorta	UBERON:0002345
liver lobule	UBERON:0004647	hepatic sinusoid	UBERON:0001281	-7	abdominal aorta	UBERON:0001516
liver lobule	UBERON:0004647	hepatic sinusoid	UBERON:0001281	-6	celiac artery	UBERON:0001640
liver lobule	UBERON:0004647	hepatic sinusoid	UBERON:0001281	-5	common hepatic artery	UBERON:0005436
liver lobule	UBERON:0004647	hepatic sinusoid	UBERON:0001281	-4	proper hepatic artery	UBERON:0015480
liver lobule	UBERON:0004647	hepatic sinusoid	UBERON:0001281	-3	left hepatic artery	UBERON:0015481
liver lobule	UBERON:0004647	hepatic sinusoid	UBERON:0001281	-2	segmental hepatic artery
liver lobule	UBERON:0004647	hepatic sinusoid	UBERON:0001281	-1	hepatic arteriole
liver lobule	UBERON:0004647	hepatic sinusoid	UBERON:0001281	0	hepatic sinusoid	UBERON:0001281
liver lobule	UBERON:0004647	hepatic sinusoid	UBERON:0001281	1	central vein of liver	UBERON:0006841
liver lobule	UBERON:0004647	hepatic sinusoid	UBERON:0001281	2	segmental hepatic vein
liver lobule	UBERON:0004647	hepatic sinusoid	UBERON:0001281	3	left hepatic vein	UBERON:0011955
liver lobule	UBERON:0004647	hepatic sinusoid	UBERON:0001281	4	inferior vena cava	UBERON:0001072
liver lobule	UBERON:0004647	hepatic sinusoid	UBERON:0001281	5	right atrium	UBERON:0002078
loop of Henle ascending limb thin segment	UBERON:0004193	vasa recta of kidney	UBERON:0004726	-16	left ventricle	UBERON:0002084
loop of Henle ascending limb thin segment	UBERON:0004193	vasa recta of kidney	UBERON:0004726	-15	aorta	UBERON:0000947
loop of Henle ascending limb thin segment	UBERON:0004193	vasa recta of kidney	UBERON:0004726	-14	ascending aorta	UBERON:0001496
loop of Henle ascending limb thin segment	UBERON:0004193	vasa recta of kidney	UBERON:0004726	-13	aortic arch	UBERON:0001508
loop of Henle ascending limb thin segment	UBERON:0004193	vasa recta of kidney	UBERON:0004726	-12	descending aorta	UBERON:0001514
loop of Henle ascending limb thin segment	UBERON:0004193	vasa recta of kidney	UBERON:0004726	-11	descending thoracic aorta	UBERON:0002345
loop of Henle ascending limb thin segment	UBERON:0004193	vasa recta of kidney	UBERON:0004726	-10	abdominal aorta	UBERON:0001516
loop of Henle ascending limb thin segment	UBERON:0004193	vasa recta of kidney	UBERON:0004726	-9	renal artery	UBERON:0001184
loop of Henle ascending limb thin segment	UBERON:0004193	vasa recta of kidney	UBERON:0004726	-8	segmental renal artery	FMA:70494
loop of Henle ascending limb thin segment	UBERON:0004193	vasa recta of kidney	UBERON:0004726	-7	interlobar renal artery	UBERON:0009885
loop of Henle ascending limb thin segment	UBERON:0004193	vasa recta of kidney	UBERON:0004726	-6	arcuate renal artery	UBERON:0001552
loop of Henle ascending limb thin segment	UBERON:0004193	vasa recta of kidney	UBERON:0004726	-5	interlobular renal artery	UBERON:0004723
loop of Henle ascending limb thin segment	UBERON:0004193	vasa recta of kidney	UBERON:0004726	-4	renal afferent arteriole	UBERON:0004639
loop of Henle ascending limb thin segment	UBERON:0004193	vasa recta of kidney	UBERON:0004726	-3	glomerular capillary	UBERON:0004212
loop of Henle ascending limb thin segment	UBERON:0004193	vasa recta of kidney	UBERON:0004726	-2	renal efferent arteriole	UBERON:0004640
loop of Henle ascending limb thin segment	UBERON:0004193	vasa recta of kidney	UBERON:0004726	-1	descending vasa recta of kidney	UBERON:0009202
loop of Henle ascending limb thin segment	UBERON:0004193	vasa recta of kidney	UBERON:0004726	0	vasa recta of kidney	UBERON:0004726
loop of Henle ascending limb thin segment	UBERON:0004193	vasa recta of kidney	UBERON:0004726	1	ascending vasa recta of kidney	UBERON:0009091
loop of Henle ascending limb thin segment	UBERON:0004193	vasa recta of kidney	UBERON:0004726	2	straight venule of kidney	UBERON:0010181
loop of Henle ascending limb thin segment	UBERON:0004193	vasa recta of kidney	UBERON:0004726	3	interlobular renal vein	UBERON:0005168
loop of Henle ascending limb thin segment	UBERON:0004193	vasa recta of kidney	UBERON:0004726	4	arcuate renal vein	UBERON:0004719
loop of Henle ascending limb thin segment	UBERON:0004193	vasa recta of kidney	UBERON:0004726	5	interlobar renal vein	UBERON:0009887
loop of Henle ascending limb thin segment	UBERON:0004193	vasa recta of kidney	UBERON:0004726	6	segmental renal vein
loop of Henle ascending limb thin segment	UBERON:0004193	vasa recta of kidney	UBERON:0004726	7	renal vein	UBERON:0001140
loop of Henle ascending limb thin segment	UBERON:0004193	vasa recta of kidney	UBERON:0004726	8	inferior vena cava	UBERON:0001072
loop of Henle ascending limb thin segment	UBERON:0004193	vasa recta of kidney	UBERON:0004726	9	right atrium	UBERON:0002078
nephron	UBERON:0001285	ascending vasa recta of kidney	UBERON:0009091	-17	left ventricle	UBERON:0002084
nephron	UBERON:0001285	ascending vasa recta of kidney	UBERON:0009091	-16	aorta	UBERON:0000947
nephron	UBERON:0001285	ascending vasa recta of kidney	UBERON:0009091	-15	ascending aorta	UBERON:0001496
nephron	UBERON:0001285	ascending vasa recta of kidney	UBERON:0009091	-14	aortic arch	UBERON:0001508
nephron	UBERON:0001285	ascending vasa recta of kidney	UBERON:0009091	-13	descending aorta	UBERON:0001514
nephron	UBERON:0001285	ascending vasa recta of kidney	UBERON:0009091	-12	descending thoracic aorta	UBERON:0002345
nephron	UBERON:0001285	ascending vasa recta of kidney	UBERON:0009091	-11	abdominal aorta	UBERON:0001516
nephron	UBERON:0001285	ascending vasa recta of kidney	UBERON:0009091	-10	renal artery	UBERON:0001184
nephron	UBERON:0001285	ascending vasa recta of kidney	UBERON:0009091	-9	segmental renal artery	FMA:70494
nephron	UBERON:0001285	ascending vasa recta of kidney	UBERON:0009091	-8	interlobar renal artery	UBERON:0009885
nephron	UBERON:0001285	ascending vasa recta of kidney	UBERON:0009091	-7	arcuate renal artery	UBERON:0001552
nephron	UBERON:0001285	ascending vasa recta of kidney	UBERON:0009091	-6	interlobular renal artery	UBERON:0004723
nephron	UBERON:0001285	ascending vasa recta of kidney	UBERON:0009091	-5	renal afferent arteriole	UBERON:0004639
nephron	UBERON:0001285	ascending vasa recta of kidney	UBERON:0009091	-4	glomerular capillary	UBERON:0004212
nephron	UBERON:0001285	ascending vasa recta of kidney	UBERON:0009091	-3	renal efferent arteriole	UBERON:0004640
nephron	UBERON:0001285	ascending vasa recta of kidney	UBERON:0009091	-2	descending vasa recta of kidney	UBERON:0009202
nephron	UBERON:0001285	ascending vasa recta of kidney	UBERON:0009091	-1	vasa recta of kidney	UBERON:0004726
nephron	UBERON:0001285	ascending vasa recta of kidney	UBERON:0009091	0	ascending vasa recta of kidney	UBERON:0009091
nephron	UBERON:0001285	ascending vasa recta of kidney	UBERON:0009091	1	straight venule of kidney	UBERON:0010181
nephron	UBERON:0001285	ascending vasa recta of kidney	UBERON:0009091	2	interlobular renal vein	UBERON:0005168
nephron	UBERON:0001285	ascending vasa recta of kidney	UBERON:0009091	3	arcuate renal vein	UBERON:0004719
nephron	UBERON:0001285	ascending vasa recta of kidney	UBERON:0009091	4	interlobar renal vein	UBERON:0009887
nephron	UBERON:0001285	ascending vasa recta of kidney	UBERON:0009091	5	segmental renal vein
nephron	UBERON:0001285	ascending vasa recta of kidney	UBERON:0009091	6	renal vein	UBERON:0001140
nephron	UBERON:0001285	ascending vasa recta of kidney	UBERON:0009091	7	inferior vena cava	UBERON:0001072
nephron	UBERON:0001285	ascending vasa recta of kidney	UBERON:0009091	8	right atrium	UBERON:0002078
nephron	UBERON:0001285	descending vasa recta of kidney	UBERON:0009202	-15	left ventricle	UBERON:0002084
nephron	UBERON:0001285	descending vasa recta of kidney	UBERON:0009202	-14	aorta	UBERON:0000947
nephron	UBERON:0001285	descending vasa recta of kidney	UBERON:0009202	-13	ascending aorta	UBERON:0001496
nephron	UBERON:0001285	descending vasa recta of kidney	UBERON:0009202	-12	aortic arch	UBERON:0001508
nephron	UBERON:0001285	descending vasa recta of kidney	UBERON:0009202	-11	descending aorta	UBERON:0001514
nephron	UBERON:0001285	descending vasa recta of kidney	UBERON:0009202	-10	descending thoracic aorta	UBERON:0002345
nephron	UBERON:0001285	descending vasa recta of kidney	UBERON:0009202	-9	abdominal aorta	UBERON:0001516
nephron	UBERON:0001285	descending vasa recta of kidney	UBERON:0009202	-8	renal artery	UBERON:0001184
nephron	UBERON:0001285	descending vasa recta of kidney	UBERON:0009202	-7	segmental renal artery	FMA:70494
nephron	UBERON:0001285	descending vasa recta of kidney	UBERON:0009202	-6	interlobar renal artery	UBERON:0009885
nephron	UBERON:0001285	descending vasa recta of kidney	UBERON:0009202	-5	arcuate renal artery	UBERON:0001552
nephron	UBERON:0001285	descending vasa recta of kidney	UBERON:0009202	-4	interlobular renal artery	UBERON:0004723
nephron	UBERON:0001285	descending vasa recta of kidney	UBERON:0009202	-3	renal afferent arteriole	UBERON:0004639
nephron	UBERON:0001285	descending vasa recta of kidney	UBERON:0009202	-2	glomerular capillary	UBERON:0004212
nephron	UBERON:0001285	descending vasa recta of kidney	UBERON:0009202	-1	renal efferent arteriole	UBERON:0004640
nephron	UBERON:0001285	descending vasa recta of kidney	UBERON:0009202	0	descending vasa recta of kidney	UBERON:0009202
nephron	UBERON:0001285	descending vasa recta of kidney	UBERON:0009202	1	vasa recta of kidney	UBERON:0004726
nephron	UBERON:0001285	descending vasa recta of kidney	UBERON:0009202	2	ascending vasa recta of kidney	UBERON:0009091
nephron	UBERON:0001285	descending vasa recta of kidney	UBERON:0009202	3	straight venule of kidney	UBERON:0010181
nephron	UBERON:0001285	descending vasa recta of kidney	UBERON:0009202	4	interlobular renal vein	UBERON:0005168
nephron	UBERON:0001285	descending vasa recta of kidney	UBERON:0009202	5	arcuate renal vein	UBERON:0004719
nephron	UBERON:0001285	descending vasa recta of kidney	UBERON:0009202	6	interlobar renal vein	UBERON:0009887
nephron	UBERON:0001285	descending vasa recta of kidney	UBERON:0009202	7	segmental renal vein
nephron	UBERON:0001285	descending vasa recta of kidney	UBERON:0009202	8	renal vein	UBERON:0001140
nephron	UBERON:0001285	descending vasa recta of kidney	UBERON:0009202	9	inferior vena cava	UBERON:0001072
nephron	UBERON:0001285	descending vasa recta of kidney	UBERON:0009202	10	right atrium	UBERON:0002078
nephron	UBERON:0001285	glomerular capillary	UBERON:0004212	-13	left ventricle	UBERON:0002084
nephron	UBERON:0001285	glomerular capillary	UBERON:0004212	-12	aorta	UBERON:0000947
nephron	UBERON:0001285	glomerular capillary	UBERON:0004212	-11	ascending aorta	UBERON:0001496
nephron	UBERON:0001285	glomerular capillary	UBERON:0004212	-10	aortic arch	UBERON:0001508
nephron	UBERON:0001285	glomerular capillary	UBERON:0004212	-9	descending aorta	UBERON:0001514
nephron	UBERON:0001285	glomerular capillary	UBERON:0004212	-8	descending thoracic aorta	UBERON:0002345
nephron	UBERON:0001285	glomerular capillary	UBERON:0004212	-7	abdominal aorta	UBERON:0001516
nephron	UBERON:0001285	glomerular capillary	UBERON:0004212	-6	renal artery	UBERON:0001184
nephron	UBERON:0001285	glomerular capillary	UBERON:0004212	-5	segmental renal artery	FMA:70494
nephron	UBERON:0001285	glomerular capillary	UBERON:0004212	-4	interlobar renal artery	UBERON:0009885
nephron	UBERON:0001285	glomerular capillary	UBERON:0004212	-3	arcuate renal artery	UBERON:0001552
nephron	UBERON:0001285	glomerular capillary	UBERON:0004212	-2	interlobular renal artery	UBERON:0004723
nephron	UBERON:0001285	glomerular capillary	UBERON:0004212	-1	renal afferent arteriole	UBERON:0004639
nephron	UBERON:0001285	glomerular capillary	UBERON:0004212	0	glomerular capillary	UBERON:0004212
nephron	UBERON:0001285	glomerular capillary	UBERON:0004212	1	renal efferent arteriole	UBERON:0004640
nephron	UBERON:0001285	glomerular capillary	UBERON:0004212	2	descending vasa recta of kidney	UBERON:0009202
nephron	UBERON:0001285	glomerular capillary	UBERON:0004212	3	vasa recta of kidney	UBERON:0004726
nephron	UBERON:0001285	glomerular capillary	UBERON:0004212	4	ascending vasa recta of kidney	UBERON:0009091
nephron	UBERON:0001285	glomerular capillary	UBERON:0004212	5	straight venule of kidney	UBERON:0010181
nephron	UBERON:0001285	glomerular capillary	UBERON:0004212	6	interlobular renal vein	UBERON:0005168
nephron	UBERON:0001285	glomerular capillary	UBERON:0004212	7	arcuate renal vein	UBERON:0004719
nephron	UBERON:0001285	glomerular capillary	UBERON:0004212	8	interlobar renal vein	UBERON:0009887
nephron	UBERON:0001285	glomerular capillary	UBERON:0004212	9	segmental renal vein
nephron	UBERON:0001285	glomerular capillary	UBERON:0004212	10	renal vein	UBERON:0001140
nephron	UBERON:0001285	glomerular capillary	UBERON:0004212	11	inferior vena cava	UBERON:0001072
nephron	UBERON:0001285	glomerular capillary	UBERON:0004212	12	right atrium	UBERON:0002078
nephron	UBERON:0001285	peritubular capillary	UBERON:0005272	-15	left ventricle	UBERON:0002084
nephron	UBERON:0001285	peritubular capillary	UBERON:0005272	-14	aorta	UBERON:0000947
nephron	UBERON:0001285	peritubular capillary	UBERON:0005272	-13	ascending aorta	UBERON:0001496
nephron	UBERON:0001285	peritubular capillary	UBERON:0005272	-12	aortic arch	UBERON:0001508
nephron	UBERON:0001285	peritubular capillary	UBERON:0005272	-11	descending aorta	UBERON:0001514
nephron	UBERON:0001285	peritubular capillary	UBERON:0005272	-10	descending thoracic aorta	UBERON:0002345
nephron	UBERON:0001285	peritubular capillary	UBERON:0005272	-9	abdominal aorta	UBERON:0001516
nephron	UBERON:0001285	peritubular capillary	UBERON:0005272	-8	renal artery	UBERON:0001184
nephron	UBERON:0001285	peritubular capillary	UBERON:0005272	-7	segmental renal artery	FMA:70494
nephron	UBERON:0001285	peritubular capillary	UBERON:0005272	-6	interlobar renal artery	UBERON:0009885
nephron	UBERON:0001285	peritubular capillary	UBERON:0005272	-5	arcuate renal artery	UBERON:0001552
nephron	UBERON:0001285	peritubular capillary	UBERON:0005272	-4	interlobular renal artery	UBERON:0004723
nephron	UBERON:0001285	peritubular capillary	UBERON:0005272	-3	renal afferent arteriole	UBERON:0004639
nephron	UBERON:0001285	peritubular capillary	UBERON:0005272	-2	glomerular capillary	UBERON:0004212
nephron	UBERON:0001285	peritubular capillary	UBERON:0005272	-1	renal efferent arteriole	UBERON:0004640
nephron	UBERON:0001285	peritubular capillary	UBERON:0005272	0	peritubular capillary	UBERON:0005272
nephron	UBERON:0001285	peritubular capillary	UBERON:0005272	1	stellate venule of kidney	FMA:321526
nephron	UBERON:0001285	peritubular capillary	UBERON:0005272	2	interlobular renal vein	UBERON:0005168
nephron	UBERON:0001285	peritubular capillary	UBERON:0005272	3	arcuate renal vein	UBERON:0004719
nephron	UBERON:0001285	peritubular capillary	UBERON:0005272	4	interlobar renal vein	UBERON:0009887
nephron	UBERON:0001285	peritubular capillary	UBERON:0005272	5	segmental renal vein
nephron	UBERON:0001285	peritubular capillary	UBERON:0005272	6	renal vein	UBERON:0001140
nephron	UBERON:0001285	peritubular capillary	UBERON:0005272	7	inferior vena cava	UBERON:0001072
nephron	UBERON:0001285	peritubular capillary	UBERON:0005272	8	right atrium	UBERON:0002078
nephron	UBERON:0001285	renal afferent arteriole	UBERON:0004639	-12	left ventricle	UBERON:0002084
nephron	UBERON:0001285	renal afferent arteriole	UBERON:0004639	-11	aorta	UBERON:0000947
nephron	UBERON:0001285	renal afferent arteriole	UBERON:0004639	-10	ascending aorta	UBERON:0001496
nephron	UBERON:0001285	renal afferent arteriole	UBERON:0004639	-9	aortic arch	UBERON:0001508
nephron	UBERON:0001285	renal afferent arteriole	UBERON:0004639	-8	descending aorta	UBERON:0001514
nephron	UBERON:0001285	renal afferent arteriole	UBERON:0004639	-7	descending thoracic aorta	UBERON:0002345
nephron	UBERON:0001285	renal afferent arteriole	UBERON:0004639	-6	abdominal aorta	UBERON:0001516
nephron	UBERON:0001285	renal afferent arteriole	UBERON:0004639	-5	renal artery	UBERON:0001184
nephron	UBERON:0001285	renal afferent arteriole	UBERON:0004639	-4	segmental renal artery	FMA:70494
nephron	UBERON:0001285	renal afferent arteriole	UBERON:0004639	-3	interlobar renal artery	UBERON:0009885
nephron	UBERON:0001285	renal afferent arteriole	UBERON:0004639	-2	arcuate renal artery	UBERON:0001552
nephron	UBERON:0001285	renal afferent arteriole	UBERON:0004639	-1	interlobular renal artery	UBERON:0004723
nephron	UBERON:0001285	renal afferent arteriole	UBERON:0004639	0	renal afferent arteriole	UBERON:0004639
nephron	UBERON:0001285	renal afferent arteriole	UBERON:0004639	1	glomerular capillary	UBERON:0004212
nephron	UBERON:0001285	renal afferent arteriole	UBERON:0004639	2	renal efferent arteriole	UBERON:0004640
nephron	UBERON:0001285	renal afferent arteriole	UBERON:0004639	3	descending vasa recta of kidney	UBERON:0009202
nephron	UBERON:0001285	renal afferent arteriole	UBERON:0004639	4	vasa recta of kidney	UBERON:0004726
nephron	UBERON:0001285	renal afferent arteriole	UBERON:0004639	5	ascending vasa recta of kidney	UBERON:0009091
nephron	UBERON:0001285	renal afferent arteriole	UBERON:0004639	6	straight venule of kidney	UBERON:0010181
nephron	UBERON:0001285	renal afferent arteriole	UBERON:0004639	7	interlobular renal vein	UBERON:0005168
nephron	UBERON:0001285	renal afferent arteriole	UBERON:0004639	8	arcuate renal vein	UBERON:0004719
nephron	UBERON:0001285	renal afferent arteriole	UBERON:0004639	9	interlobar renal vein	UBERON:0009887
nephron	UBERON:0001285	renal afferent arteriole	UBERON:0004639	10	segmental renal vein
nephron	UBERON:0001285	renal afferent arteriole	UBERON:0004639	11	renal vein	UBERON:0001140
nephron	UBERON:0001285	renal afferent arteriole	UBERON:0004639	12	inferior vena cava	UBERON:0001072
nephron	UBERON:0001285	renal afferent arteriole	UBERON:0004639	13	right atrium	UBERON:0002078
nephron	UBERON:0001285	renal efferent arteriole	UBERON:0004640	-14	left ventricle	UBERON:0002084
nephron	UBERON:0001285	renal efferent arteriole	UBERON:0004640	-13	aorta	UBERON:0000947
nephron	UBERON:0001285	renal efferent arteriole	UBERON:0004640	-12	ascending aorta	UBERON:0001496
nephron	UBERON:0001285	renal efferent arteriole	UBERON:0004640	-11	aortic arch	UBERON:0001508
nephron	UBERON:0001285	renal efferent arteriole	UBERON:0004640	-10	descending aorta	UBERON:0001514
nephron	UBERON:0001285	renal efferent arteriole	UBERON:0004640	-9	descending thoracic aorta	UBERON:0002345
nephron	UBERON:0001285	renal efferent arteriole	UBERON:0004640	-8	abdominal aorta	UBERON:0001516
nephron	UBERON:0001285	renal efferent arteriole	UBERON:0004640	-7	renal artery	UBERON:0001184
nephron	UBERON:0001285	renal efferent arteriole	UBERON:0004640	-6	segmental renal artery	FMA:70494
nephron	UBERON:0001285	renal efferent arteriole	UBERON:0004640	-5	interlobar renal artery	UBERON:0009885
nephron	UBERON:0001285	renal efferent arteriole	UBERON:0004640	-4	arcuate renal artery	UBERON:0001552
nephron	UBERON:0001285	renal efferent arteriole	UBERON:0004640	-3	interlobular renal artery	UBERON:0004723
nephron	UBERON:0001285	renal efferent arteriole	UBERON:0004640	-2	renal afferent arteriole	UBERON:0004639
nephron	UBERON:0001285	renal efferent arteriole	UBERON:0004640	-1	glomerular capillary	UBERON:0004212
nephron	UBERON:0001285	renal efferent arteriole	UBERON:0004640	0	renal efferent arteriole	UBERON:0004640
nephron	UBERON:0001285	renal efferent arteriole	UBERON:0004640	1	descending vasa recta of kidney	UBERON:0009202
nephron	UBERON:0001285	renal efferent arteriole	UBERON:0004640	2	vasa recta of kidney	UBERON:0004726
nephron	UBERON:0001285	renal efferent arteriole	UBERON:0004640	3	ascending vasa recta of kidney	UBERON:0009091
nephron	UBERON:0001285	renal efferent arteriole	UBERON:0004640	4	straight venule of kidney	UBERON:0010181
nephron	UBERON:0001285	renal efferent arteriole	UBERON:0004640	5	interlobular renal vein	UBERON:0005168
nephron	UBERON:0001285	renal efferent arteriole	UBERON:0004640	6	arcuate renal vein	UBERON:0004719
nephron	UBERON:0001285	renal efferent arteriole	UBERON:0004640	7	interlobar renal vein	UBERON:0009887
nephron	UBERON:0001285	renal efferent arteriole	UBERON:0004640	8	segmental renal vein
nephron	UBERON:0001285	renal efferent arteriole	UBERON:0004640	9	renal vein	UBERON:0001140
nephron	UBERON:0001285	renal efferent arteriole	UBERON:0004640	10	inferior vena cava	UBERON:0001072
nephron	UBERON:0001285	renal efferent arteriole	UBERON:0004640	11	right atrium	UBERON:0002078
nephron	UBERON:0001285	vasa recta of kidney	UBERON:0004726	-16	left ventricle	UBERON:0002084
nephron	UBERON:0001285	vasa recta of kidney	UBERON:0004726	-15	aorta	UBERON:0000947
nephron	UBERON:0001285	vasa recta of kidney	UBERON:0004726	-14	ascending aorta	UBERON:0001496
nephron	UBERON:0001285	vasa recta of kidney	UBERON:0004726	-13	aortic arch	UBERON:0001508
nephron	UBERON:0001285	vasa recta of kidney	UBERON:0004726	-12	descending aorta	UBERON:0001514
nephron	UBERON:0001285	vasa recta of kidney	UBERON:0004726	-11	descending thoracic aorta	UBERON:0002345
nephron	UBERON:0001285	vasa recta of kidney	UBERON:0004726	-10	abdominal aorta	UBERON:0001516
nephron	UBERON:0001285	vasa recta of kidney	UBERON:0004726	-9	renal artery	UBERON:0001184
nephron	UBERON:0001285	vasa recta of kidney	UBERON:0004726	-8	segmental renal artery	FMA:70494
nephron	UBERON:0001285	vasa recta of kidney	UBERON:0004726	-7	interlobar renal artery	UBERON:0009885
nephron	UBERON:0001285	vasa recta of kidney	UBERON:0004726	-6	arcuate renal artery	UBERON:0001552
nephron	UBERON:0001285	vasa recta of kidney	UBERON:0004726	-5	interlobular renal artery	UBERON:0004723
nephron	UBERON:0001285	vasa recta of kidney	UBERON:0004726	-4	renal afferent arteriole	UBERON:0004639
nephron	UBERON:0001285	vasa recta of kidney	UBERON:0004726	-3	glomerular capillary	UBERON:0004212
nephron	UBERON:0001285	vasa recta of kidney	UBERON:0004726	-2	renal efferent arteriole	UBERON:0004640
nephron	UBERON:0001285	vasa recta of kidney	UBERON:0004726	-1	descending vasa recta of kidney	UBERON:0009202
nephron	UBERON:0001285	vasa recta of kidney	UBERON:0004726	0	vasa recta of kidney	UBERON:0004726
nephron	UBERON:0001285	vasa recta of kidney	UBERON:0004726	1	ascending vasa recta of kidney	UBERON:0009091
nephron	UBERON:0001285	vasa recta of kidney	UBERON:0004726	2	straight venule of kidney	UBERON:0010181
nephron	UBERON:0001285	vasa recta of kidney	UBERON:0004726	3	interlobular renal vein	UBERON:0005168
nephron	UBERON:0001285	vasa recta of kidney	UBERON:0004726	4	arcuate renal vein	UBERON:0004719
nephron	UBERON:0001285	vasa recta of kidney	UBERON:0004726	5	interlobar renal vein	UBERON:0009887
nephron	UBERON:0001285	vasa recta of kidney	UBERON:0004726	6	segmental renal vein
nephron	UBERON:0001285	vasa recta of kidney	UBERON:0004726	7	renal vein	UBERON:0001140
nephron	UBERON:0001285	vasa recta of kidney	UBERON:0004726	8	inferior vena cava	UBERON:0001072
nephron	UBERON:0001285	vasa recta of kidney	UBERON:0004726	9	right atrium	UBERON:0002078
outer medullary collecting duct	UBERON:0004204	ascending vasa recta of kidney	UBERON:0009091	-17	left ventricle	UBERON:0002084
outer medullary collecting duct	UBERON:0004204	ascending vasa recta of kidney	UBERON:0009091	-16	aorta	UBERON:0000947
outer medullary collecting duct	UBERON:0004204	ascending vasa recta of kidney	UBERON:0009091	-15	ascending aorta	UBERON:0001496
outer medullary collecting duct	UBERON:0004204	ascending vasa recta of kidney	UBERON:0009091	-14	aortic arch	UBERON:0001508
outer medullary collecting duct	UBERON:0004204	ascending vasa recta of kidney	UBERON:0009091	-13	descending aorta	UBERON:0001514
outer medullary collecting duct	UBERON:0004204	ascending vasa recta of kidney	UBERON:0009091	-12	descending thoracic aorta	UBERON:0002345
outer medullary collecting duct	UBERON:0004204	ascending vasa recta of kidney	UBERON:0009091	-11	abdominal aorta	UBERON:0001516
outer medullary collecting duct	UBERON:0004204	ascending vasa recta of kidney	UBERON:0009091	-10	renal artery	UBERON:0001184
outer medullary collecting duct	UBERON:0004204	ascending vasa recta of kidney	UBERON:0009091	-9	segmental renal artery	FMA:70494
outer medullary collecting duct	UBERON:0004204	ascending vasa recta of kidney	UBERON:0009091	-8	interlobar renal artery	UBERON:0009885
outer medullary collecting duct	UBERON:0004204	ascending vasa recta of kidney	UBERON:0009091	-7	arcuate renal artery	UBERON:0001552
outer medullary collecting duct	UBERON:0004204	ascending vasa recta of kidney	UBERON:0009091	-6	interlobular renal artery	UBERON:0004723
outer medullary collecting duct	UBERON:0004204	ascending vasa recta of kidney	UBERON:0009091	-5	renal afferent arteriole	UBERON:0004639
outer medullary collecting duct	UBERON:0004204	ascending vasa recta of kidney	UBERON:0009091	-4	glomerular capillary	UBERON:0004212
outer medullary collecting duct	UBERON:0004204	ascending vasa recta of kidney	UBERON:0009091	-3	renal efferent arteriole	UBERON:0004640
outer medullary collecting duct	UBERON:0004204	ascending vasa recta of kidney	UBERON:0009091	-2	descending vasa recta of kidney	UBERON:0009202
outer medullary collecting duct	UBERON:0004204	ascending vasa recta of kidney	UBERON:0009091	-1	vasa recta of kidney	UBERON:0004726
outer medullary collecting duct	UBERON:0004204	ascending vasa recta of kidney	UBERON:0009091	0	ascending vasa recta of kidney	UBERON:0009091
outer medullary collecting duct	UBERON:0004204	ascending vasa recta of kidney	UBERON:0009091	1	straight venule of kidney	UBERON:0010181
outer medullary collecting duct	UBERON:0004204	ascending vasa recta of kidney	UBERON:0009091	2	interlobular renal vein	UBERON:0005168
outer medullary collecting duct	UBERON:0004204	ascending vasa recta of kidney	UBERON:0009091	3	arcuate renal vein	UBERON:0004719
outer medullary collecting duct	UBERON:0004204	ascending vasa recta of kidney	UBERON:0009091	4	interlobar renal vein	UBERON:0009887
outer medullary collecting duct	UBERON:0004204	ascending vasa recta of kidney	UBERON:0009091	5	segmental renal vein
outer medullary collecting duct	UBERON:0004204	ascending vasa recta of kidney	UBERON:0009091	6	renal vein	UBERON:0001140
outer medullary collecting duct	UBERON:0004204	ascending vasa recta of kidney	UBERON:0009091	7	inferior vena cava	UBERON:0001072
outer medullary collecting duct	UBERON:0004204	ascending vasa recta of kidney	UBERON:0009091	8	right atrium	UBERON:0002078
outer medullary collecting duct	UBERON:0004204	descending vasa recta of kidney	UBERON:0009202	-15	left ventricle	UBERON:0002084
outer medullary collecting duct	UBERON:0004204	descending vasa recta of kidney	UBERON:0009202	-14	aorta	UBERON:0000947
outer medullary collecting duct	UBERON:0004204	descending vasa recta of kidney	UBERON:0009202	-13	ascending aorta	UBERON:0001496
outer medullary collecting duct	UBERON:0004204	descending vasa recta of kidney	UBERON:0009202	-12	aortic arch	UBERON:0001508
outer medullary collecting duct	UBERON:0004204	descending vasa recta of kidney	UBERON:0009202	-11	descending aorta	UBERON:0001514
outer medullary collecting duct	UBERON:0004204	descending vasa recta of kidney	UBERON:0009202	-10	descending thoracic aorta	UBERON:0002345
outer medullary collecting duct	UBERON:0004204	descending vasa recta of kidney	UBERON:0009202	-9	abdominal aorta	UBERON:0001516
outer medullary collecting duct	UBERON:0004204	descending vasa recta of kidney	UBERON:0009202	-8	renal artery	UBERON:0001184
outer medullary collecting duct	UBERON:0004204	descending vasa recta of kidney	UBERON:0009202	-7	segmental renal artery	FMA:70494
outer medullary collecting duct	UBERON:0004204	descending vasa recta of kidney	UBERON:0009202	-6	interlobar renal artery	UBERON:0009885
outer medullary collecting duct	UBERON:0004204	descending vasa recta of kidney	UBERON:0009202	-5	arcuate renal artery	UBERON:0001552
outer medullary collecting duct	UBERON:0004204	descending vasa recta of kidney	UBERON:0009202	-4	interlobular renal artery	UBERON:0004723
outer medullary collecting duct	UBERON:0004204	descending vasa recta of kidney	UBERON:0009202	-3	renal afferent arteriole	UBERON:0004639
outer medullary collecting duct	UBERON:0004204	descending vasa recta of kidney	UBERON:0009202	-2	glomerular capillary	UBERON:0004212
outer medullary collecting duct	UBERON:0004204	descending vasa recta of kidney	UBERON:0009202	-1	renal efferent arteriole	UBERON:0004640
outer medullary collecting duct	UBERON:0004204	descending vasa recta of kidney	UBERON:0009202	0	descending vasa recta of kidney	UBERON:0009202
outer medullary collecting duct	UBERON:0004204	descending vasa recta of kidney	UBERON:0009202	1	vasa recta of kidney	UBERON:0004726
outer medullary collecting duct	UBERON:0004204	descending vasa recta of kidney	UBERON:0009202	2	ascending vasa recta of kidney	UBERON:0009091
outer medullary collecting duct	UBERON:0004204	descending vasa recta of kidney	UBERON:0009202	3	straight venule of kidney	UBERON:0010181
outer medullary collecting duct	UBERON:0004204	descending vasa recta of kidney	UBERON:0009202	4	interlobular renal vein	UBERON:0005168
outer medullary collecting duct	UBERON:0004204	descending vasa recta of kidney	UBERON:0009202	5	arcuate renal vein	UBERON:0004719
outer medullary collecting duct	UBERON:0004204	descending vasa recta of kidney	UBERON:0009202	6	interlobar renal vein	UBERON:0009887
outer medullary collecting duct	UBERON:0004204	descending vasa recta of kidney	UBERON:0009202	7	segmental renal vein
outer medullary collecting duct	UBERON:0004204	descending vasa recta of kidney	UBERON:0009202	8	renal vein	UBERON:0001140
outer medullary collecting duct	UBERON:0004204	descending vasa recta of kidney	UBERON:0009202	9	inferior vena cava	UBERON:0001072
outer medullary collecting duct	UBERON:0004204	descending vasa recta of kidney	UBERON:0009202	10	right atrium	UBERON:0002078
pancreatic acinus	UBERON:0001263	intralobular arteriole of pancreas		-12	left ventricle	UBERON:0002084
pancreatic acinus	UBERON:0001263	intralobular arteriole of pancreas		-11	aorta	UBERON:0000947
pancreatic acinus	UBERON:0001263	intralobular arteriole of pancreas		-10	ascending aorta	UBERON:0001496
pancreatic acinus	UBERON:0001263	intralobular arteriole of pancreas		-9	aortic arch	UBERON:0001508
pancreatic acinus	UBERON:0001263	intralobular arteriole of pancreas		-8	descending aorta	UBERON:0001514
pancreatic acinus	UBERON:0001263	intralobular arteriole of pancreas		-7	descending thoracic aorta	UBERON:0002345
pancreatic acinus	UBERON:0001263	intralobular arteriole of pancreas		-6	abdominal aorta	UBERON:0001516
pancreatic acinus	UBERON:0001263	intralobular arteriole of pancreas		-5	celiac artery	UBERON:0001640
pancreatic acinus	UBERON:0001263	intralobular arteriole of pancreas		-4	splenic artery	UBERON:0001194
pancreatic acinus	UBERON:0001263	intralobular arteriole of pancreas		-3	pancreatic artery	FMA:70471
pancreatic acinus	UBERON:0001263	intralobular arteriole of pancreas		-2	interlobular artery of pancreas
pancreatic acinus	UBERON:0001263	intralobular arteriole of pancreas		-1	lobular artery of pancreas
pancreatic acinus	UBERON:0001263	intralobular arteriole of pancreas		0	intralobular arteriole of pancreas
pancreatic acinus	UBERON:0001263	intralobular arteriole of pancreas		1	periductal capillary of intercalated duct of pancreas
pancreatic acinus	UBERON:0001263	intralobular arteriole of pancreas		2	intralobular venule of pancreas
pancreatic acinus	UBERON:0001263	intralobular arteriole of pancreas		3	lobular vein of pancreas
pancreatic acinus	UBERON:0001263	intralobular arteriole of pancreas		4	interlobular vein of pancreas
pancreatic acinus	UBERON:0001263	intralobular arteriole of pancreas		5	pancreatic vein	FMA:70929
pancreatic acinus	UBERON:0001263	intralobular arteriole of pancreas		6	splenic vein	UBERON:0003713
pancreatic acinus	UBERON:0001263	intralobular arteriole of pancreas		7	hepatic portal vein	UBERON:0001639
pancreatic acinus	UBERON:0001263	intralobular arteriole of pancreas		8	left hepatic portal vein	FMA:15415
pancreatic acinus	UBERON:0001263	intralobular arteriole of pancreas		9	left lateral hepatic portal vein
pancreatic acinus	UBERON:0001263	intralobular arteriole of pancreas		10	lateral inferior segmental hepatic portal vein	FMA:15432
pancreatic acinus	UBERON:0001263	intralobular arteriole of pancreas		11	hepatic portal venule
pancreatic acinus	UBERON:0001263	intralobular arteriole of pancreas		12	hepatic sinusoid	UBERON:0001281
pancreatic acinus	UBERON:0001263	intralobular arteriole of pancreas		13	central vein of liver	UBERON:0006841
pancreatic acinus	UBERON:0001263	intralobular arteriole of pancreas		14	segmental hepatic vein
pancreatic acinus	UBERON:0001263	intralobular arteriole of pancreas		15	left hepatic vein	UBERON:0011955
pancreatic acinus	UBERON:0001263	intralobular arteriole of pancreas		16	inferior vena cava	UBERON:0001072
pancreatic acinus	UBERON:0001263	intralobular arteriole of pancreas		17	right atrium	UBERON:0002078
pancreatic acinus	UBERON:0001263	lobular capillary of pancreas		-13	left ventricle	UBERON:0002084
pancreatic acinus	UBERON:0001263	lobular capillary of pancreas		-12	aorta	UBERON:0000947
pancreatic acinus	UBERON:0001263	lobular capillary of pancreas		-11	ascending aorta	UBERON:0001496
pancreatic acinus	UBERON:0001263	lobular capillary of pancreas		-10	aortic arch	UBERON:0001508
pancreatic acinus	UBERON:0001263	lobular capillary of pancreas		-9	descending aorta	UBERON:0001514
pancreatic acinus	UBERON:0001263	lobular capillary of pancreas		-8	descending thoracic aorta	UBERON:0002345
pancreatic acinus	UBERON:0001263	lobular capillary of pancreas		-7	abdominal aorta	UBERON:0001516
pancreatic acinus	UBERON:0001263	lobular capillary of pancreas		-6	celiac artery	UBERON:0001640
pancreatic acinus	UBERON:0001263	lobular capillary of pancreas		-5	splenic artery	UBERON:0001194
pancreatic acinus	UBERON:0001263	lobular capillary of pancreas		-4	pancreatic artery	FMA:70471
pancreatic acinus	UBERON:0001263	lobular capillary of pancreas		-3	interlobular artery of pancreas
pancreatic acinus	UBERON:0001263	lobular capillary of pancreas		-2	lobular artery of pancreas
pancreatic acinus	UBERON:0001263	lobular capillary of pancreas		-1	intralobular arteriole of pancreas
pancreatic acinus	UBERON:0001263	lobular capillary of pancreas		0	lobular capillary of pancreas
pancreatic acinus	UBERON:0001263	lobular capillary of pancreas		1	intralobular venule of pancreas
pancreatic acinus	UBERON:0001263	lobular capillary of pancreas		2	lobular vein of pancreas
pancreatic acinus	UBERON:0001263	lobular capillary of pancreas		3	interlobular vein of pancreas
pancreatic acinus	UBERON:0001263	lobular capillary of pancreas		4	pancreatic vein	FMA:70929
pancreatic acinus	UBERON:0001263	lobular capillary of pancreas		5	splenic vein	UBERON:0003713
pancreatic acinus	UBERON:0001263	lobular capillary of pancreas		6	hepatic portal vein	UBERON:0001639
pancreatic acinus	UBERON:0001263	lobular capillary of pancreas		7	left hepatic portal vein	FMA:15415
pancreatic acinus	UBERON:0001263	lobular capillary of pancreas		8	left lateral hepatic portal vein
pancreatic acinus	UBERON:0001263	lobular capillary of pancreas		9	lateral inferior segmental hepatic portal vein	FMA:15432
pancreatic acinus	UBERON:0001263	lobular capillary of pancreas		10	hepatic portal venule
pancreatic acinus	UBERON:0001263	lobular capillary of pancreas		11	hepatic sinusoid	UBERON:0001281
pancreatic acinus	UBERON:0001263	lobular capillary of pancreas		12	central vein of liver	UBERON:0006841
pancreatic acinus	UBERON:0001263	lobular capillary of pancreas		13	segmental hepatic vein
pancreatic acinus	UBERON:0001263	lobular capillary of pancreas		14	left hepatic vein	UBERON:0011955
pancreatic acinus	UBERON:0001263	lobular capillary of pancreas		15	inferior vena cava	UBERON:0001072
pancreatic acinus	UBERON:0001263	lobular capillary of pancreas		16	right atrium	UBERON:0002078
prostate glandular acinus	UBERON:0004179	prostatic capillary	fma280966	-13	left ventricle	UBERON:0002084
prostate glandular acinus	UBERON:0004179	prostatic capillary	fma280966	-12	aorta	UBERON:0000947
prostate glandular acinus	UBERON:0004179	prostatic capillary	fma280966	-11	ascending aorta	UBERON:0001496
prostate glandular acinus	UBERON:0004179	prostatic capillary	fma280966	-10	aortic arch	UBERON:0001508
prostate glandular acinus	UBERON:0004179	prostatic capillary	fma280966	-9	descending aorta	UBERON:0001514
prostate glandular acinus	UBERON:0004179	prostatic capillary	fma280966	-8	descending thoracic aorta	UBERON:0002345
prostate glandular acinus	UBERON:0004179	prostatic capillary	fma280966	-7	abdominal aorta	UBERON:0001516
prostate glandular acinus	UBERON:0004179	prostatic capillary	fma280966	-6	common iliac artery	UBERON:0001191
prostate glandular acinus	UBERON:0004179	prostatic capillary	fma280966	-5	internal iliac artery	UBERON:0001309
prostate glandular acinus	UBERON:0004179	prostatic capillary	fma280966	-4	anterior division of internal iliac artery	FMA:69797
prostate glandular acinus	UBERON:0004179	prostatic capillary	fma280966	-3	inferior vesical artery	UBERON:0001311
prostate glandular acinus	UBERON:0004179	prostatic capillary	fma280966	-2	prostatic artery	FMA:20966
prostate glandular acinus	UBERON:0004179	prostatic capillary	fma280966	-1	prostatic arteriole
prostate glandular acinus	UBERON:0004179	prostatic capillary	fma280966	0	prostatic capillary	FMA:280966
prostate glandular acinus	UBERON:0004179	prostatic capillary	fma280966	1	prostatic venule
prostate glandular acinus	UBERON:0004179	prostatic capillary	fma280966	2	prostatic venous plexus	UBERON:0009042
prostate glandular acinus	UBERON:0004179	prostatic capillary	fma280966	3	inferior vesical vein	UBERON:0001318
prostate glandular acinus	UBERON:0004179	prostatic capillary	fma280966	4	internal iliac vein	UBERON:0001317
prostate glandular acinus	UBERON:0004179	prostatic capillary	fma280966	5	common iliac vein	UBERON:0001139
prostate glandular acinus	UBERON:0004179	prostatic capillary	fma280966	6	inferior vena cava	UBERON:0001072
prostate glandular acinus	UBERON:0004179	prostatic capillary	fma280966	7	right atrium	UBERON:0002078
red pulp of spleen	UBERON:0001250	post-sheath open capillary of spleen		-15	left ventricle	UBERON:0002084
red pulp of spleen	UBERON:0001250	post-sheath open capillary of spleen		-14	aorta	UBERON:0000947
red pulp of spleen	UBERON:0001250	post-sheath open capillary of spleen		-13	ascending aorta	UBERON:0001496
red pulp of spleen	UBERON:0001250	post-sheath open capillary of spleen		-12	aortic arch	UBERON:0001508
red pulp of spleen	UBERON:0001250	post-sheath open capillary of spleen		-11	descending aorta	UBERON:0001514
red pulp of spleen	UBERON:0001250	post-sheath open capillary of spleen		-10	descending thoracic aorta	UBERON:0002345
red pulp of spleen	UBERON:0001250	post-sheath open capillary of spleen		-9	abdominal aorta	UBERON:0001516
red pulp of spleen	UBERON:0001250	post-sheath open capillary of spleen		-8	celiac artery	UBERON:0001640
red pulp of spleen	UBERON:0001250	post-sheath open capillary of spleen		-7	splenic artery	UBERON:0001194
red pulp of spleen	UBERON:0001250	post-sheath open capillary of spleen		-6	lobar artery of spleen
red pulp of spleen	UBERON:0001250	post-sheath open capillary of spleen		-5	segmental branch of lobar artery of spleen
red pulp of spleen	UBERON:0001250	post-sheath open capillary of spleen		-4	spleen trabecular artery	UBERON:0010399
red pulp of spleen	UBERON:0001250	post-sheath open capillary of spleen		-3	spleen central arteriole	UBERON:0010401
red pulp of spleen	UBERON:0001250	post-sheath open capillary of spleen		-2	non-penicillar arteriole of spleen
red pulp of spleen	UBERON:0001250	post-sheath open capillary of spleen		-1	sheathed capillary of spleen
red pulp of spleen	UBERON:0001250	post-sheath open capillary of spleen		0	post-sheath open capillary of spleen
red pulp of spleen	UBERON:0001250	post-sheath open capillary of spleen		1	splenic venous sinusoid	UBERON:0003910
red pulp of spleen	UBERON:0001250	post-sheath open capillary of spleen		2	red pulp venule of spleen
red pulp of spleen	UBERON:0001250	post-sheath open capillary of spleen		3	spleen trabecular vein	UBERON:0010400
red pulp of spleen	UBERON:0001250	post-sheath open capillary of spleen		4	splenic vein	UBERON:0003713
red pulp of spleen	UBERON:0001250	post-sheath open capillary of spleen		5	hepatic portal vein	UBERON:0001639
red pulp of spleen	UBERON:0001250	post-sheath open capillary of spleen		6	left hepatic portal vein	FMA:15415
red pulp of spleen	UBERON:0001250	post-sheath open capillary of spleen		7	left lateral hepatic portal vein
red pulp of spleen	UBERON:0001250	post-sheath open capillary of spleen		8	lateral inferior segmental hepatic portal vein	FMA:15432
red pulp of spleen	UBERON:0001250	post-sheath open capillary of spleen		9	hepatic portal venule
red pulp of spleen	UBERON:0001250	post-sheath open capillary of spleen		10	hepatic sinusoid	UBERON:0001281
red pulp of spleen	UBERON:0001250	post-sheath open capillary of spleen		11	central vein of liver	UBERON:0006841
red pulp of spleen	UBERON:0001250	post-sheath open capillary of spleen		12	segmental hepatic vein
red pulp of spleen	UBERON:0001250	post-sheath open capillary of spleen		13	left hepatic vein	UBERON:0011955
red pulp of spleen	UBERON:0001250	post-sheath open capillary of spleen		14	inferior vena cava	UBERON:0001072
red pulp of spleen	UBERON:0001250	post-sheath open capillary of spleen		15	right atrium	UBERON:0002078
red pulp of spleen	UBERON:0001250	red pulp venule of spleen		-17	left ventricle	UBERON:0002084
red pulp of spleen	UBERON:0001250	red pulp venule of spleen		-16	aorta	UBERON:0000947
red pulp of spleen	UBERON:0001250	red pulp venule of spleen		-15	ascending aorta	UBERON:0001496
red pulp of spleen	UBERON:0001250	red pulp venule of spleen		-14	aortic arch	UBERON:0001508
red pulp of spleen	UBERON:0001250	red pulp venule of spleen		-13	descending aorta	UBERON:0001514
red pulp of spleen	UBERON:0001250	red pulp venule of spleen		-12	descending thoracic aorta	UBERON:0002345
red pulp of spleen	UBERON:0001250	red pulp venule of spleen		-11	abdominal aorta	UBERON:0001516
red pulp of spleen	UBERON:0001250	red pulp venule of spleen		-10	celiac artery	UBERON:0001640
red pulp of spleen	UBERON:0001250	red pulp venule of spleen		-9	splenic artery	UBERON:0001194
red pulp of spleen	UBERON:0001250	red pulp venule of spleen		-8	lobar artery of spleen
red pulp of spleen	UBERON:0001250	red pulp venule of spleen		-7	segmental branch of lobar artery of spleen
red pulp of spleen	UBERON:0001250	red pulp venule of spleen		-6	spleen trabecular artery	UBERON:0010399
red pulp of spleen	UBERON:0001250	red pulp venule of spleen		-5	spleen central arteriole	UBERON:0010401
red pulp of spleen	UBERON:0001250	red pulp venule of spleen		-4	non-penicillar arteriole of spleen
red pulp of spleen	UBERON:0001250	red pulp venule of spleen		-3	sheathed capillary of spleen
red pulp of spleen	UBERON:0001250	red pulp venule of spleen		-2	post-sheath open capillary of spleen
red pulp of spleen	UBERON:0001250	red pulp venule of spleen		-1	splenic venous sinusoid	UBERON:0003910
red pulp of spleen	UBERON:0001250	red pulp venule of spleen		0	red pulp venule of spleen
red pulp of spleen	UBERON:0001250	red pulp venule of spleen		1	spleen trabecular vein	UBERON:0010400
red pulp of spleen	UBERON:0001250	red pulp venule of spleen		2	splenic vein	UBERON:0003713
red pulp of spleen	UBERON:0001250	red pulp venule of spleen		3	hepatic portal vein	UBERON:0001639
red pulp of spleen	UBERON:0001250	red pulp venule of spleen		4	left hepatic portal vein	FMA:15415
red pulp of spleen	UBERON:0001250	red pulp venule of spleen		5	left lateral hepatic portal vein
red pulp of spleen	UBERON:0001250	red pulp venule of spleen		6	lateral inferior segmental hepatic portal vein	FMA:15432
red pulp of spleen	UBERON:0001250	red pulp venule of spleen		7	hepatic portal venule
red pulp of spleen	UBERON:0001250	red pulp venule of spleen		8	hepatic sinusoid	UBERON:0001281
red pulp of spleen	UBERON:0001250	red pulp venule of spleen		9	central vein of liver	UBERON:0006841
red pulp of spleen	UBERON:0001250	red pulp venule of spleen		10	segmental hepatic vein
red pulp of spleen	UBERON:0001250	red pulp venule of spleen		11	left hepatic vein	UBERON:0011955
red pulp of spleen	UBERON:0001250	red pulp venule of spleen		12	inferior vena cava	UBERON:0001072
red pulp of spleen	UBERON:0001250	red pulp venule of spleen		13	right atrium	UBERON:0002078
red pulp of spleen	UBERON:0001250	splenic venous sinusoid	UBERON:0003910	-16	left ventricle	UBERON:0002084
red pulp of spleen	UBERON:0001250	splenic venous sinusoid	UBERON:0003910	-15	aorta	UBERON:0000947
red pulp of spleen	UBERON:0001250	splenic venous sinusoid	UBERON:0003910	-14	ascending aorta	UBERON:0001496
red pulp of spleen	UBERON:0001250	splenic venous sinusoid	UBERON:0003910	-13	aortic arch	UBERON:0001508
red pulp of spleen	UBERON:0001250	splenic venous sinusoid	UBERON:0003910	-12	descending aorta	UBERON:0001514
red pulp of spleen	UBERON:0001250	splenic venous sinusoid	UBERON:0003910	-11	descending thoracic aorta	UBERON:0002345
red pulp of spleen	UBERON:0001250	splenic venous sinusoid	UBERON:0003910	-10	abdominal aorta	UBERON:0001516
red pulp of spleen	UBERON:0001250	splenic venous sinusoid	UBERON:0003910	-9	celiac artery	UBERON:0001640
red pulp of spleen	UBERON:0001250	splenic venous sinusoid	UBERON:0003910	-8	splenic artery	UBERON:0001194
red pulp of spleen	UBERON:0001250	splenic venous sinusoid	UBERON:0003910	-7	lobar artery of spleen
red pulp of spleen	UBERON:0001250	splenic venous sinusoid	UBERON:0003910	-6	segmental branch of lobar artery of spleen
red pulp of spleen	UBERON:0001250	splenic venous sinusoid	UBERON:0003910	-5	spleen trabecular artery	UBERON:0010399
red pulp of spleen	UBERON:0001250	splenic venous sinusoid	UBERON:0003910	-4	spleen central arteriole	UBERON:0010401
red pulp of spleen	UBERON:0001250	splenic venous sinusoid	UBERON:0003910	-3	non-penicillar arteriole of spleen
red pulp of spleen	UBERON:0001250	splenic venous sinusoid	UBERON:0003910	-2	sheathed capillary of spleen
red pulp of spleen	UBERON:0001250	splenic venous sinusoid	UBERON:0003910	-1	post-sheath open capillary of spleen
red pulp of spleen	UBERON:0001250	splenic venous sinusoid	UBERON:0003910	0	splenic venous sinusoid	UBERON:0003910
red pulp of spleen	UBERON:0001250	splenic venous sinusoid	UBERON:0003910	1	red pulp venule of spleen
red pulp of spleen	UBERON:0001250	splenic venous sinusoid	UBERON:0003910	2	spleen trabecular vein	UBERON:0010400
red pulp of spleen	UBERON:0001250	splenic venous sinusoid	UBERON:0003910	3	splenic vein	UBERON:0003713
red pulp of spleen	UBERON:0001250	splenic venous sinusoid	UBERON:0003910	4	hepatic portal vein	UBERON:0001639
red pulp of spleen	UBERON:0001250	splenic venous sinusoid	UBERON:0003910	5	left hepatic portal vein	FMA:15415
red pulp of spleen	UBERON:0001250	splenic venous sinusoid	UBERON:0003910	6	left lateral hepatic portal vein
red pulp of spleen	UBERON:0001250	splenic venous sinusoid	UBERON:0003910	7	lateral inferior segmental hepatic portal vein	FMA:15432
red pulp of spleen	UBERON:0001250	splenic venous sinusoid	UBERON:0003910	8	hepatic portal venule
red pulp of spleen	UBERON:0001250	splenic venous sinusoid	UBERON:0003910	9	hepatic sinusoid	UBERON:0001281
red pulp of spleen	UBERON:0001250	splenic venous sinusoid	UBERON:0003910	10	central vein of liver	UBERON:0006841
red pulp of spleen	UBERON:0001250	splenic venous sinusoid	UBERON:0003910	11	segmental hepatic vein
red pulp of spleen	UBERON:0001250	splenic venous sinusoid	UBERON:0003910	12	left hepatic vein	UBERON:0011955
red pulp of spleen	UBERON:0001250	splenic venous sinusoid	UBERON:0003910	13	inferior vena cava	UBERON:0001072
red pulp of spleen	UBERON:0001250	splenic venous sinusoid	UBERON:0003910	14	right atrium	UBERON:0002078
renal corpuscle	UBERON:0001229	glomerular capillary	UBERON:0004212	-13	left ventricle	UBERON:0002084
renal corpuscle	UBERON:0001229	glomerular capillary	UBERON:0004212	-12	aorta	UBERON:0000947
renal corpuscle	UBERON:0001229	glomerular capillary	UBERON:0004212	-11	ascending aorta	UBERON:0001496
renal corpuscle	UBERON:0001229	glomerular capillary	UBERON:0004212	-10	aortic arch	UBERON:0001508
renal corpuscle	UBERON:0001229	glomerular capillary	UBERON:0004212	-9	descending aorta	UBERON:0001514
renal corpuscle	UBERON:0001229	glomerular capillary	UBERON:0004212	-8	descending thoracic aorta	UBERON:0002345
renal corpuscle	UBERON:0001229	glomerular capillary	UBERON:0004212	-7	abdominal aorta	UBERON:0001516
renal corpuscle	UBERON:0001229	glomerular capillary	UBERON:0004212	-6	renal artery	UBERON:0001184
renal corpuscle	UBERON:0001229	glomerular capillary	UBERON:0004212	-5	segmental renal artery	FMA:70494
renal corpuscle	UBERON:0001229	glomerular capillary	UBERON:0004212	-4	interlobar renal artery	UBERON:0009885
renal corpuscle	UBERON:0001229	glomerular capillary	UBERON:0004212	-3	arcuate renal artery	UBERON:0001552
renal corpuscle	UBERON:0001229	glomerular capillary	UBERON:0004212	-2	interlobular renal artery	UBERON:0004723
renal corpuscle	UBERON:0001229	glomerular capillary	UBERON:0004212	-1	renal afferent arteriole	UBERON:0004639
renal corpuscle	UBERON:0001229	glomerular capillary	UBERON:0004212	0	glomerular capillary	UBERON:0004212
renal corpuscle	UBERON:0001229	glomerular capillary	UBERON:0004212	1	renal efferent arteriole	UBERON:0004640
renal corpuscle	UBERON:0001229	glomerular capillary	UBERON:0004212	2	descending vasa recta of kidney	UBERON:0009202
renal corpuscle	UBERON:0001229	glomerular capillary	UBERON:0004212	3	vasa recta of kidney	UBERON:0004726
renal corpuscle	UBERON:0001229	glomerular capillary	UBERON:0004212	4	ascending vasa recta of kidney	UBERON:0009091
renal corpuscle	UBERON:0001229	glomerular capillary	UBERON:0004212	5	straight venule of kidney	UBERON:0010181
renal corpuscle	UBERON:0001229	glomerular capillary	UBERON:0004212	6	interlobular renal vein	UBERON:0005168
renal corpuscle	UBERON:0001229	glomerular capillary	UBERON:0004212	7	arcuate renal vein	UBERON:0004719
renal corpuscle	UBERON:0001229	glomerular capillary	UBERON:0004212	8	interlobar renal vein	UBERON:0009887
renal corpuscle	UBERON:0001229	glomerular capillary	UBERON:0004212	9	segmental renal vein
renal corpuscle	UBERON:0001229	glomerular capillary	UBERON:0004212	10	renal vein	UBERON:0001140
renal corpuscle	UBERON:0001229	glomerular capillary	UBERON:0004212	11	inferior vena cava	UBERON:0001072
renal corpuscle	UBERON:0001229	glomerular capillary	UBERON:0004212	12	right atrium	UBERON:0002078
renal corpuscle	UBERON:0001229	renal afferent arteriole	UBERON:0004639	-12	left ventricle	UBERON:0002084
renal corpuscle	UBERON:0001229	renal afferent arteriole	UBERON:0004639	-11	aorta	UBERON:0000947
renal corpuscle	UBERON:0001229	renal afferent arteriole	UBERON:0004639	-10	ascending aorta	UBERON:0001496
renal corpuscle	UBERON:0001229	renal afferent arteriole	UBERON:0004639	-9	aortic arch	UBERON:0001508
renal corpuscle	UBERON:0001229	renal afferent arteriole	UBERON:0004639	-8	descending aorta	UBERON:0001514
renal corpuscle	UBERON:0001229	renal afferent arteriole	UBERON:0004639	-7	descending thoracic aorta	UBERON:0002345
renal corpuscle	UBERON:0001229	renal afferent arteriole	UBERON:0004639	-6	abdominal aorta	UBERON:0001516
renal corpuscle	UBERON:0001229	renal afferent arteriole	UBERON:0004639	-5	renal artery	UBERON:0001184
renal corpuscle	UBERON:0001229	renal afferent arteriole	UBERON:0004639	-4	segmental renal artery	FMA:70494
renal corpuscle	UBERON:0001229	renal afferent arteriole	UBERON:0004639	-3	interlobar renal artery	UBERON:0009885
renal corpuscle	UBERON:0001229	renal afferent arteriole	UBERON:0004639	-2	arcuate renal artery	UBERON:0001552
renal corpuscle	UBERON:0001229	renal afferent arteriole	UBERON:0004639	-1	interlobular renal artery	UBERON:0004723
renal corpuscle	UBERON:0001229	renal afferent arteriole	UBERON:0004639	0	renal afferent arteriole	UBERON:0004639
renal corpuscle	UBERON:0001229	renal afferent arteriole	UBERON:0004639	1	glomerular capillary	UBERON:0004212
renal corpuscle	UBERON:0001229	renal afferent arteriole	UBERON:0004639	2	renal efferent arteriole	UBERON:0004640
renal corpuscle	UBERON:0001229	renal afferent arteriole	UBERON:0004639	3	descending vasa recta of kidney	UBERON:0009202
renal corpuscle	UBERON:0001229	renal afferent arteriole	UBERON:0004639	4	vasa recta of kidney	UBERON:0004726
renal corpuscle	UBERON:0001229	renal afferent arteriole	UBERON:0004639	5	ascending vasa recta of kidney	UBERON:0009091
renal corpuscle	UBERON:0001229	renal afferent arteriole	UBERON:0004639	6	straight venule of kidney	UBERON:0010181
renal corpuscle	UBERON:0001229	renal afferent arteriole	UBERON:0004639	7	interlobular renal vein	UBERON:0005168
renal corpuscle	UBERON:0001229	renal afferent arteriole	UBERON:0004639	8	arcuate renal vein	UBERON:0004719
renal corpuscle	UBERON:0001229	renal afferent arteriole	UBERON:0004639	9	interlobar renal vein	UBERON:0009887
renal corpuscle	UBERON:0001229	renal afferent arteriole	UBERON:0004639	10	segmental renal vein
renal corpuscle	UBERON:0001229	renal afferent arteriole	UBERON:0004639	11	renal vein	UBERON:0001140
renal corpuscle	UBERON:0001229	renal afferent arteriole	UBERON:0004639	12	inferior vena cava	UBERON:0001072
renal corpuscle	UBERON:0001229	renal afferent arteriole	UBERON:0004639	13	right atrium	UBERON:0002078
renal corpuscle	UBERON:0001229	renal efferent arteriole	UBERON:0004640	-14	left ventricle	UBERON:0002084
renal corpuscle	UBERON:0001229	renal efferent arteriole	UBERON:0004640	-13	aorta	UBERON:0000947
renal corpuscle	UBERON:0001229	renal efferent arteriole	UBERON:0004640	-12	ascending aorta	UBERON:0001496
renal corpuscle	UBERON:0001229	renal efferent arteriole	UBERON:0004640	-11	aortic arch	UBERON:0001508
renal corpuscle	UBERON:0001229	renal efferent arteriole	UBERON:0004640	-10	descending aorta	UBERON:0001514
renal corpuscle	UBERON:0001229	renal efferent arteriole	UBERON:0004640	-9	descending thoracic aorta	UBERON:0002345
renal corpuscle	UBERON:0001229	renal efferent arteriole	UBERON:0004640	-8	abdominal aorta	UBERON:0001516
renal corpuscle	UBERON:0001229	renal efferent arteriole	UBERON:0004640	-7	renal artery	UBERON:0001184
renal corpuscle	UBERON:0001229	renal efferent arteriole	UBERON:0004640	-6	segmental renal artery	FMA:70494
renal corpuscle	UBERON:0001229	renal efferent arteriole	UBERON:0004640	-5	interlobar renal artery	UBERON:0009885
renal corpuscle	UBERON:0001229	renal efferent arteriole	UBERON:0004640	-4	arcuate renal artery	UBERON:0001552
renal corpuscle	UBERON:0001229	renal efferent arteriole	UBERON:0004640	-3	interlobular renal artery	UBERON:0004723
renal corpuscle	UBERON:0001229	renal efferent arteriole	UBERON:0004640	-2	renal afferent arteriole	UBERON:0004639
renal corpuscle	UBERON:0001229	renal efferent arteriole	UBERON:0004640	-1	glomerular capillary	UBERON:0004212
renal corpuscle	UBERON:0001229	renal efferent arteriole	UBERON:0004640	0	renal efferent arteriole	UBERON:0004640
renal corpuscle	UBERON:0001229	renal efferent arteriole	UBERON:0004640	1	descending vasa recta of kidney	UBERON:0009202
renal corpuscle	UBERON:0001229	renal efferent arteriole	UBERON:0004640	2	vasa recta of kidney	UBERON:0004726
renal corpuscle	UBERON:0001229	renal efferent arteriole	UBERON:0004640	3	ascending vasa recta of kidney	UBERON:0009091
renal corpuscle	UBERON:0001229	renal efferent arteriole	UBERON:0004640	4	straight venule of kidney	UBERON:0010181
renal corpuscle	UBERON:0001229	renal efferent arteriole	UBERON:0004640	5	interlobular renal vein	UBERON:0005168
renal corpuscle	UBERON:0001229	renal efferent arteriole	UBERON:0004640	6	arcuate renal vein	UBERON:0004719
renal corpuscle	UBERON:0001229	renal efferent arteriole	UBERON:0004640	7	interlobar renal vein	UBERON:0009887
renal corpuscle	UBERON:0001229	renal efferent arteriole	UBERON:0004640	8	segmental renal vein
renal corpuscle	UBERON:0001229	renal efferent arteriole	UBERON:0004640	9	renal vein	UBERON:0001140
renal corpuscle	UBERON:0001229	renal efferent arteriole	UBERON:0004640	10	inferior vena cava	UBERON:0001072
renal corpuscle	UBERON:0001229	renal efferent arteriole	UBERON:0004640	11	right atrium	UBERON:0002078
thick ascending limb of loop of Henle	UBERON:0001291	peritubular capillary	UBERON:0005272	-15	left ventricle	UBERON:0002084
thick ascending limb of loop of Henle	UBERON:0001291	peritubular capillary	UBERON:0005272	-14	aorta	UBERON:0000947
thick ascending limb of loop of Henle	UBERON:0001291	peritubular capillary	UBERON:0005272	-13	ascending aorta	UBERON:0001496
thick ascending limb of loop of Henle	UBERON:0001291	peritubular capillary	UBERON:0005272	-12	aortic arch	UBERON:0001508
thick ascending limb of loop of Henle	UBERON:0001291	peritubular capillary	UBERON:0005272	-11	descending aorta	UBERON:0001514
thick ascending limb of loop of Henle	UBERON:0001291	peritubular capillary	UBERON:0005272	-10	descending thoracic aorta	UBERON:0002345
thick ascending limb of loop of Henle	UBERON:0001291	peritubular capillary	UBERON:0005272	-9	abdominal aorta	UBERON:0001516
thick ascending limb of loop of Henle	UBERON:0001291	peritubular capillary	UBERON:0005272	-8	renal artery	UBERON:0001184
thick ascending limb of loop of Henle	UBERON:0001291	peritubular capillary	UBERON:0005272	-7	segmental renal artery	FMA:70494
thick ascending limb of loop of Henle	UBERON:0001291	peritubular capillary	UBERON:0005272	-6	interlobar renal artery	UBERON:0009885
thick ascending limb of loop of Henle	UBERON:0001291	peritubular capillary	UBERON:0005272	-5	arcuate renal artery	UBERON:0001552
thick ascending limb of loop of Henle	UBERON:0001291	peritubular capillary	UBERON:0005272	-4	interlobular renal artery	UBERON:0004723
thick ascending limb of loop of Henle	UBERON:0001291	peritubular capillary	UBERON:0005272	-3	renal afferent arteriole	UBERON:0004639
thick ascending limb of loop of Henle	UBERON:0001291	peritubular capillary	UBERON:0005272	-2	glomerular capillary	UBERON:0004212
thick ascending limb of loop of Henle	UBERON:0001291	peritubular capillary	UBERON:0005272	-1	renal efferent arteriole	UBERON:0004640
thick ascending limb of loop of Henle	UBERON:0001291	peritubular capillary	UBERON:0005272	0	peritubular capillary	UBERON:0005272
thick ascending limb of loop of Henle	UBERON:0001291	peritubular capillary	UBERON:0005272	1	stellate venule of kidney	FMA:321526
thick ascending limb of loop of Henle	UBERON:0001291	peritubular capillary	UBERON:0005272	2	interlobular renal vein	UBERON:0005168
thick ascending limb of loop of Henle	UBERON:0001291	peritubular capillary	UBERON:0005272	3	arcuate renal vein	UBERON:0004719
thick ascending limb of loop of Henle	UBERON:0001291	peritubular capillary	UBERON:0005272	4	interlobar renal vein	UBERON:0009887
thick ascending limb of loop of Henle	UBERON:0001291	peritubular capillary	UBERON:0005272	5	segmental renal vein
thick ascending limb of loop of Henle	UBERON:0001291	peritubular capillary	UBERON:0005272	6	renal vein	UBERON:0001140
thick ascending limb of loop of Henle	UBERON:0001291	peritubular capillary	UBERON:0005272	7	inferior vena cava	UBERON:0001072
thick ascending limb of loop of Henle	UBERON:0001291	peritubular capillary	UBERON:0005272	8	right atrium	UBERON:0002078
thymus lobule	UBERON:0002125	thymic capillary	fma280943	-8	left ventricle	UBERON:0002084
thymus lobule	UBERON:0002125	thymic capillary	fma280943	-7	aorta	UBERON:0000947
thymus lobule	UBERON:0002125	thymic capillary	fma280943	-6	ascending aorta	UBERON:0001496
thymus lobule	UBERON:0002125	thymic capillary	fma280943	-5	aortic arch	UBERON:0001508
thymus lobule	UBERON:0002125	thymic capillary	fma280943	-4	subclavian artery	UBERON:0001533
thymus lobule	UBERON:0002125	thymic capillary	fma280943	-3	internal thoracic artery	UBERON:0002456
thymus lobule	UBERON:0002125	thymic capillary	fma280943	-2	thymic artery	UBERON:0018243
thymus lobule	UBERON:0002125	thymic capillary	fma280943	-1	thymic arteriole
thymus lobule	UBERON:0002125	thymic capillary	fma280943	0	thymic capillary	FMA:280943
thymus lobule	UBERON:0002125	thymic capillary	fma280943	1	thymic venule
thymus lobule	UBERON:0002125	thymic capillary	fma280943	2	thymic vein	UBERON:0001591
thymus lobule	UBERON:0002125	thymic capillary	fma280943	3	left brachiocephalic vein	FMA:4761
thymus lobule	UBERON:0002125	thymic capillary	fma280943	4	superior vena cava	UBERON:0001585
thymus lobule	UBERON:0002125	thymic capillary	fma280943	5	right atrium	UBERON:0002078
white pulp of spleen	UBERON:0001959	branch of superficial white pulp capillary of spleen		-16	left ventricle	UBERON:0002084
white pulp of spleen	UBERON:0001959	branch of superficial white pulp capillary of spleen		-15	aorta	UBERON:0000947
white pulp of spleen	UBERON:0001959	branch of superficial white pulp capillary of spleen		-14	ascending aorta	UBERON:0001496
white pulp of spleen	UBERON:0001959	branch of superficial white pulp capillary of spleen		-13	aortic arch	UBERON:0001508
white pulp of spleen	UBERON:0001959	branch of superficial white pulp capillary of spleen		-12	descending aorta	UBERON:0001514
white pulp of spleen	UBERON:0001959	branch of superficial white pulp capillary of spleen		-11	descending thoracic aorta	UBERON:0002345
white pulp of spleen	UBERON:0001959	branch of superficial white pulp capillary of spleen		-10	abdominal aorta	UBERON:0001516
white pulp of spleen	UBERON:0001959	branch of superficial white pulp capillary of spleen		-9	celiac artery	UBERON:0001640
white pulp of spleen	UBERON:0001959	branch of superficial white pulp capillary of spleen		-8	splenic artery	UBERON:0001194
white pulp of spleen	UBERON:0001959	branch of superficial white pulp capillary of spleen		-7	lobar artery of spleen
white pulp of spleen	UBERON:0001959	branch of superficial white pulp capillary of spleen		-6	segmental branch of lobar artery of spleen
white pulp of spleen	UBERON:0001959	branch of superficial white pulp capillary of spleen		-5	spleen trabecular artery	UBERON:0010399
white pulp of spleen	UBERON:0001959	branch of superficial white pulp capillary of spleen		-4	spleen central arteriole	UBERON:0010401
white pulp of spleen	UBERON:0001959	branch of superficial white pulp capillary of spleen		-3	non-penicillar arteriole of spleen
white pulp of spleen	UBERON:0001959	branch of superficial white pulp capillary of spleen		-2	sheathed capillary of spleen
white pulp of spleen	UBERON:0001959	branch of superficial white pulp capillary of spleen		-1	superficial white pulp capillary of spleen
white pulp of spleen	UBERON:0001959	branch of superficial white pulp capillary of spleen		0	branch of superficial white pulp capillary of spleen
white pulp of spleen	UBERON:0001959	branch of superficial white pulp capillary of spleen		1	superficial white pulp capillary of spleen
white pulp of spleen	UBERON:0001959	branch of superficial white pulp capillary of spleen		2	sheathed capillary of spleen
white pulp of spleen	UBERON:0001959	branch of superficial white pulp capillary of spleen		3	post-sheath open capillary of spleen
white pulp of spleen	UBERON:0001959	branch of superficial white pulp capillary of spleen		4	splenic venous sinusoid	UBERON:0003910
white pulp of spleen	UBERON:0001959	branch of superficial white pulp capillary of spleen		5	red pulp venule of spleen
white pulp of spleen	UBERON:0001959	branch of superficial white pulp capillary of spleen		6	spleen trabecular vein	UBERON:0010400
white pulp of spleen	UBERON:0001959	branch of superficial white pulp capillary of spleen		7	splenic vein	UBERON:0003713
white pulp of spleen	UBERON:0001959	branch of superficial white pulp capillary of spleen		8	hepatic portal vein	UBERON:0001639
white pulp of spleen	UBERON:0001959	branch of superficial white pulp capillary of spleen		9	left hepatic portal vein	FMA:15415
white pulp of spleen	UBERON:0001959	branch of superficial white pulp capillary of spleen		10	left lateral hepatic portal vein
white pulp of spleen	UBERON:0001959	branch of superficial white pulp capillary of spleen		11	lateral inferior segmental hepatic portal vein	FMA:15432
white pulp of spleen	UBERON:0001959	branch of superficial white pulp capillary of spleen		12	hepatic portal venule
white pulp of spleen	UBERON:0001959	branch of superficial white pulp capillary of spleen		13	hepatic sinusoid	UBERON:0001281
white pulp of spleen	UBERON:0001959	branch of superficial white pulp capillary of spleen		14	central vein of liver	UBERON:0006841
white pulp of spleen	UBERON:0001959	branch of superficial white pulp capillary of spleen		15	segmental hepatic vein
white pulp of spleen	UBERON:0001959	branch of superficial white pulp capillary of spleen		16	left hepatic vein	UBERON:0011955
white pulp of spleen	UBERON:0001959	branch of superficial white pulp capillary of spleen		17	inferior vena cava	UBERON:0001072
white pulp of spleen	UBERON:0001959	branch of superficial white pulp capillary of spleen		18	right atrium	UBERON:0002078
white pulp of spleen	UBERON:0001959	secondary follicle arteriole of spleen		-13	left ventricle	UBERON:0002084
white pulp of spleen	UBERON:0001959	secondary follicle arteriole of spleen		-12	aorta	UBERON:0000947
white pulp of spleen	UBERON:0001959	secondary follicle arteriole of spleen		-11	ascending aorta	UBERON:0001496
white pulp of spleen	UBERON:0001959	secondary follicle arteriole of spleen		-10	aortic arch	UBERON:0001508
white pulp of spleen	UBERON:0001959	secondary follicle arteriole of spleen		-9	descending aorta	UBERON:0001514
white pulp of spleen	UBERON:0001959	secondary follicle arteriole of spleen		-8	descending thoracic aorta	UBERON:0002345
white pulp of spleen	UBERON:0001959	secondary follicle arteriole of spleen		-7	abdominal aorta	UBERON:0001516
white pulp of spleen	UBERON:0001959	secondary follicle arteriole of spleen		-6	celiac artery	UBERON:0001640
white pulp of spleen	UBERON:0001959	secondary follicle arteriole of spleen		-5	splenic artery	UBERON:0001194
white pulp of spleen	UBERON:0001959	secondary follicle arteriole of spleen		-4	lobar artery of spleen
white pulp of spleen	UBERON:0001959	secondary follicle arteriole of spleen		-3	segmental branch of lobar artery of spleen
white pulp of spleen	UBERON:0001959	secondary follicle arteriole of spleen		-2	spleen trabecular artery	UBERON:0010399
white pulp of spleen	UBERON:0001959	secondary follicle arteriole of spleen		-1	spleen central arteriole	UBERON:0010401
white pulp of spleen	UBERON:0001959	secondary follicle arteriole of spleen		0	secondary follicle arteriole of spleen
white pulp of spleen	UBERON:0001959	secondary follicle arteriole of spleen		1	sheathed capillary of spleen
white pulp of spleen	UBERON:0001959	secondary follicle arteriole of spleen		2	post-sheath open capillary of spleen
white pulp of spleen	UBERON:0001959	secondary follicle arteriole of spleen		3	superficial white pulp capillary of spleen
white pulp of spleen	UBERON:0001959	secondary follicle arteriole of spleen		4	splenic venous sinusoid	UBERON:0003910
white pulp of spleen	UBERON:0001959	secondary follicle arteriole of spleen		5	red pulp venule of spleen
white pulp of spleen	UBERON:0001959	secondary follicle arteriole of spleen		6	spleen trabecular vein	UBERON:0010400
white pulp of spleen	UBERON:0001959	secondary follicle arteriole of spleen		7	splenic vein	UBERON:0003713
white pulp of spleen	UBERON:0001959	secondary follicle arteriole of spleen		8	hepatic portal vein	UBERON:0001639
white pulp of spleen	UBERON:0001959	secondary follicle arteriole of spleen		9	left hepatic portal vein	FMA:15415
white pulp of spleen	UBERON:0001959	secondary follicle arteriole of spleen		10	left lateral hepatic portal vein
white pulp of spleen	UBERON:0001959	secondary follicle arteriole of spleen		11	lateral inferior segmental hepatic portal vein	FMA:15432
white pulp of spleen	UBERON:0001959	secondary follicle arteriole of spleen		12	hepatic portal venule
white pulp of spleen	UBERON:0001959	secondary follicle arteriole of spleen		13	hepatic sinusoid	UBERON:0001281
white pulp of spleen	UBERON:0001959	secondary follicle arteriole of spleen		14	central vein of liver	UBERON:0006841
white pulp of spleen	UBERON:0001959	secondary follicle arteriole of spleen		15	segmental hepatic vein
white pulp of spleen	UBERON:0001959	secondary follicle arteriole of spleen		16	left hepatic vein	UBERON:0011955
white pulp of spleen	UBERON:0001959	secondary follicle arteriole of spleen		17	inferior vena cava	UBERON:0001072
white pulp of spleen	UBERON:0001959	secondary follicle arteriole of spleen		18	right atrium	UBERON:0002078
white pulp of spleen	UBERON:0001959	spleen central arteriole	UBERON:0010401	-12	left ventricle	UBERON:0002084
white pulp of spleen	UBERON:0001959	spleen central arteriole	UBERON:0010401	-11	aorta	UBERON:0000947
white pulp of spleen	UBERON:0001959	spleen central arteriole	UBERON:0010401	-10	ascending aorta	UBERON:0001496
white pulp of spleen	UBERON:0001959	spleen central arteriole	UBERON:0010401	-9	aortic arch	UBERON:0001508
white pulp of spleen	UBERON:0001959	spleen central arteriole	UBERON:0010401	-8	descending aorta	UBERON:0001514
white pulp of spleen	UBERON:0001959	spleen central arteriole	UBERON:0010401	-7	descending thoracic aorta	UBERON:0002345
white pulp of spleen	UBERON:0001959	spleen central arteriole	UBERON:0010401	-6	abdominal aorta	UBERON:0001516
white pulp of spleen	UBERON:0001959	spleen central arteriole	UBERON:0010401	-5	celiac artery	UBERON:0001640
white pulp of spleen	UBERON:0001959	spleen central arteriole	UBERON:0010401	-4	splenic artery	UBERON:0001194
white pulp of spleen	UBERON:0001959	spleen central arteriole	UBERON:0010401	-3	lobar artery of spleen
white pulp of spleen	UBERON:0001959	spleen central arteriole	UBERON:0010401	-2	segmental branch of lobar artery of spleen
white pulp of spleen	UBERON:0001959	spleen central arteriole	UBERON:0010401	-1	spleen trabecular artery	UBERON:0010399
white pulp of spleen	UBERON:0001959	spleen central arteriole	UBERON:0010401	0	spleen central arteriole	UBERON:0010401
white pulp of spleen	UBERON:0001959	spleen central arteriole	UBERON:0010401	1	non-penicillar arteriole of spleen
white pulp of spleen	UBERON:0001959	spleen central arteriole	UBERON:0010401	2	sheathed capillary of spleen
white pulp of spleen	UBERON:0001959	spleen central arteriole	UBERON:0010401	3	post-sheath open capillary of spleen
white pulp of spleen	UBERON:0001959	spleen central arteriole	UBERON:0010401	4	splenic venous sinusoid	UBERON:0003910
white pulp of spleen	UBERON:0001959	spleen central arteriole	UBERON:0010401	5	red pulp venule of spleen
white pulp of spleen	UBERON:0001959	spleen central arteriole	UBERON:0010401	6	spleen trabecular vein	UBERON:0010400
white pulp of spleen	UBERON:0001959	spleen central arteriole	UBERON:0010401	7	splenic vein	UBERON:0003713
white pulp of spleen	UBERON:0001959	spleen central arteriole	UBERON:0010401	8	hepatic portal vein	UBERON:0001639
white pulp of spleen	UBERON:0001959	spleen central arteriole	UBERON:0010401	9	left hepatic portal vein	FMA:15415
white pulp of spleen	UBERON:0001959	spleen central arteriole	UBERON:0010401	10	left lateral hepatic portal vein
white pulp of spleen	UBERON:0001959	spleen central arteriole	UBERON:0010401	11	lateral inferior segmental hepatic portal vein	FMA:15432
white pulp of spleen	UBERON:0001959	spleen central arteriole	UBERON:0010401	12	hepatic portal venule
white pulp of spleen	UBERON:0001959	spleen central arteriole	UBERON:0010401	13	hepatic sinusoid	UBERON:0001281
white pulp of spleen	UBERON:0001959	spleen central arteriole	UBERON:0010401	14	central vein of liver	UBERON:0006841
white pulp of spleen	UBERON:0001959	spleen central arteriole	UBERON:0010401	15	segmental hepatic vein
white pulp of spleen	UBERON:0001959	spleen central arteriole	UBERON:0010401	16	left hepatic vein	UBERON:0011955
white pulp of spleen	UBERON:0001959	spleen central arteriole	UBERON:0010401	17	inferior vena cava	UBERON:0001072
white pulp of spleen	UBERON:0001959	spleen central arteriole	UBERON:0010401	18	right atrium	UBERON:0002078
